# Supplementary material for: Tricarbonyl­bis­(1,3-diisopropyl-4,5-dimethyl­imidazol-2-yl­idene)iron
Source: Acta Crystallogr Sect E Struct Rep Online. 2012 Nov 28;68(Pt 12):m1556. doi: 10.1107/S1600536812048179 (PMC3588795; doi:10.1107/S1600536812048179)
Supplement: Supplementary file 1 [file e-68-m1556-sup1.cif]

##############################################################################
#                                                                            #
# This CIF contains the data in a paper accepted for publication in          #
# Acta Crystallographica Section E. It conforms to the requirements of       #
# Notes for Authors for Acta Crystallographica Section E, and has been       #
# peer reviewed under the auspices of the IUCr Commission on Journals.       #
#                                                                            #
# Full details of the Crystallographic Information File format               #
# are given in the paper "The Crystallographic Information File (CIF):       #
# a New Standard Archive File for Crystallography" by S. R. Hall, F. H.      #
# Allen and I. D. Brown [Acta Cryst. (1991), A47, 655-685].                  #
#                                                                            #
# The current version of the core CIF dictionary is obtainable from          #
# ftp://ftp.iucr.org/pub/cif_core.dic.                                       #
#                                                                            #
# Software is freely available for graphical display of the structure(s)     #
# in this CIF. For information consult the CIF software page                 #
# http://www.iucr.org/resources/cif/software.                                #
#                                                                            #
# This file may be used for bona fide research purposes within the           #
# scientific community so long as proper attribution is given to the journal # 
# article from which it was obtained.                                        #
#                                                                            #
##############################################################################
data_I
_audit_creation_method     SHELXL-97
_chemical_name_systematic
;
Tricarbonylbis(1,3-diisopropyl-4,5-dimethylimidazol-2-ylidene)iron
;
_chemical_name_common     ?
_chemical_formula_moiety     'C25 H40 Fe N4 O3'
_chemical_formula_sum     'C25 H40 Fe N4 O3'
_chemical_formula_iupac     '[Fe (C11 H20 N2)2 (C O)3]'
_chemical_formula_weight     500.46
_chemical_melting_point     ?
_symmetry_cell_setting     orthorhombic
_symmetry_space_group_name_H-M     'P 21 21 21'
_symmetry_space_group_name_Hall     'P 2ac 2ab'
loop_
    _symmetry_equiv_pos_as_xyz
    'x, y, z'
    '-x+1/2, -y, z+1/2'
    '-x, y+1/2, -z+1/2'
    'x+1/2, -y+1/2, -z'
_cell_length_a     11.5913(5)
_cell_length_b     12.7572(5)
_cell_length_c     17.7970(7)
_cell_angle_alpha     90.00
_cell_angle_beta     90.00
_cell_angle_gamma     90.00
_cell_volume     2631.69(19)
_cell_formula_units_Z     4
_cell_measurement_reflns_used     7772
_cell_measurement_theta_min     2.38
_cell_measurement_theta_max     27.70
_cell_measurement_temperature     120(2)
_exptl_crystal_description     prism
_exptl_crystal_colour     yellow
_exptl_crystal_size_max     0.38
_exptl_crystal_size_mid     0.32
_exptl_crystal_size_min     0.29
_exptl_crystal_density_diffrn     1.263
_exptl_crystal_density_meas     ?
_exptl_crystal_density_method     'not measured'
_exptl_crystal_F_000     1072
_exptl_absorpt_coefficient_mu     0.605
_exptl_absorpt_correction_type     multi-scan
_exptl_absorpt_process_details     '(SADABS; Sheldrick, 2004)'
_exptl_absorpt_correction_T_min     0.8028
_exptl_absorpt_correction_T_max     0.8442
_exptl_special_details     ?
_diffrn_ambient_temperature     120(2)
_diffrn_radiation_type     MoK\a
_diffrn_radiation_wavelength     0.71073
_diffrn_radiation_source     'sealed tube'
_diffrn_radiation_monochromator     'graphite'
_diffrn_measurement_device_type     'Bruker SMART CCD area-detector'
_diffrn_measurement_method     '\f and \w scans'
_diffrn_reflns_number     26635
_diffrn_reflns_av_R_equivalents     0.0352
_diffrn_reflns_av_sigmaI/netI     0.0368
_diffrn_reflns_theta_min     1.96
_diffrn_reflns_theta_max     28.08
_diffrn_reflns_theta_full     28.08
_diffrn_measured_fraction_theta_max     0.997
_diffrn_measured_fraction_theta_full     0.997
_diffrn_reflns_limit_h_min     -15
_diffrn_reflns_limit_h_max     15
_diffrn_reflns_limit_k_min     -16
_diffrn_reflns_limit_k_max     16
_diffrn_reflns_limit_l_min     -23
_diffrn_reflns_limit_l_max     23
_diffrn_standards_number     7828
_diffrn_standards_interval_count     ?
_diffrn_standards_interval_time     ?
_diffrn_standards_decay_%     0
_refine_special_details
;
Refinement of <i>F</i>^2^ against ALL reflections. The weighted <i>R</i>-factor
<i>wR</i> and goodness of fit <i>S</i> are based on <i>F</i>^2^, conventional
<i>R</i>-factors <i>R</i> are based on <i>F</i>, with <i>F</i> set to zero for
negative <i>F</i>^2^. The threshold expression of <i>F</i>^2^ >
\s(<i>F</i>^2^) is used only for calculating <i>R</i>-factors(gt) <i>etc</i>.
and is not relevant to the choice of reflections for refinement.
<i>R</i>-factors based on <i>F</i>^2^ are statistically about twice as large
as those based on <i>F</i>, and <i>R</i>- factors based on ALL data will be
even larger.
;
_reflns_number_total     6362
_reflns_number_gt     5983
_reflns_threshold_expression     I>2\s(I)
_refine_ls_structure_factor_coef     Fsqd
_refine_ls_matrix_type     full
_refine_ls_R_factor_all     0.0363
_refine_ls_R_factor_gt     0.0333
_refine_ls_wR_factor_gt     0.0801
_refine_ls_wR_factor_ref     0.0818
_refine_ls_goodness_of_fit_ref     1.044
_refine_ls_restrained_S_all     1.044
_refine_ls_number_reflns     6362
_refine_ls_number_parameters     298
_refine_ls_number_restraints     0
_refine_ls_hydrogen_treatment     constr
_refine_ls_weighting_scheme     calc
_refine_ls_weighting_details
         'calc w=1/[\s^2^(Fo^2^)+(0.0461P)^2^+0.1759P] where P=(Fo^2^+2Fc^2^)/3'
_atom_sites_solution_hydrogens     difmap
_atom_sites_solution_primary     direct
_atom_sites_solution_secondary     difmap
_refine_ls_shift/su_max     0.002
_refine_ls_shift/su_mean     0.000
_refine_diff_density_max     0.417
_refine_diff_density_min     -0.229
_refine_ls_extinction_method     none
_refine_ls_extinction_coef     ?
_refine_ls_abs_structure_details     'Flack (1983), 2789 Friedel pairs'
_refine_ls_abs_structure_Flack     0.022(11)
loop_
    _atom_type_symbol
    _atom_type_description
    _atom_type_scat_dispersion_real
    _atom_type_scat_dispersion_imag
    _atom_type_scat_source
    'C' 'C' 0.0033 0.0016
                         'International Tables Vol C Tables 4.2.6.8 and 6.1.1.4'
    'H' 'H' 0.0000 0.0000
                         'International Tables Vol C Tables 4.2.6.8 and 6.1.1.4'
    'N' 'N' 0.0061 0.0033
                         'International Tables Vol C Tables 4.2.6.8 and 6.1.1.4'
    'O' 'O' 0.0106 0.0060
                         'International Tables Vol C Tables 4.2.6.8 and 6.1.1.4'
    'Fe' 'Fe' 0.3463 0.8444
                         'International Tables Vol C Tables 4.2.6.8 and 6.1.1.4'
_computing_data_collection     'SMART (Bruker, 2002)'
_computing_cell_refinement     'SAINT (Bruker, 2002)'
_computing_data_reduction     'SAINT (Bruker, 2002)'
_computing_structure_solution     'SHELXTL (Sheldrick, 2008)'
_computing_structure_refinement     'SHELXTL (Sheldrick, 2008)'
_computing_molecular_graphics     'SHELXTL (Sheldrick, 2008)'
_computing_publication_material
                                  'SHELXTL (Sheldrick, 2008) and local programs'
loop_
    _atom_site_type_symbol
    _atom_site_label
    _atom_site_fract_x
    _atom_site_fract_y
    _atom_site_fract_z
    _atom_site_U_iso_or_equiv
    _atom_site_adp_type
    _atom_site_calc_flag
    _atom_site_refinement_flags
    _atom_site_occupancy
    _atom_site_symmetry_multiplicity
    _atom_site_disorder_assembly
    _atom_site_disorder_group
    Fe Fe1 0.378885(18) 0.495342(17) 0.430547(11) 0.01450(6) Uani d . 1 1 . .
    O O1 0.34212(13) 0.66917(12) 0.32606(8) 0.0353(4) Uani d . 1 1 . .
    O O2 0.37267(15) 0.28447(11) 0.36881(9) 0.0422(4) Uani d . 1 1 . .
    O O3 0.12817(10) 0.49640(11) 0.43365(7) 0.0306(3) Uani d . 1 1 . .
    N N1 0.34487(13) 0.52000(12) 0.60226(8) 0.0216(3) Uani d . 1 1 . .
    N N2 0.45810(13) 0.63918(11) 0.55801(9) 0.0219(3) Uani d . 1 1 . .
    N N3 0.62444(13) 0.43646(11) 0.47979(7) 0.0181(3) Uani d . 1 1 . .
    N N4 0.62449(12) 0.49072(12) 0.36536(8) 0.0216(3) Uani d . 1 1 . .
    C C1 0.36558(16) 0.60380(14) 0.36833(10) 0.0213(3) Uani d . 1 1 . .
    C C2 0.37532(17) 0.36667(14) 0.39603(10) 0.0229(4) Uani d . 1 1 . .
    C C3 0.22766(14) 0.49610(14) 0.43548(9) 0.0199(3) Uani d . 1 1 . .
    C C4 0.39480(14) 0.55369(13) 0.53668(9) 0.0171(3) Uani d . 1 1 . .
    C C5 0.26875(16) 0.42794(16) 0.60580(11) 0.0251(4) Uani d . 1 1 . .
    H H5A 0.2674 0.3977 0.5540 0.030 Uiso calc R 1 1 . .
    C C6 0.14431(18) 0.45811(19) 0.62406(13) 0.0364(5) Uani d . 1 1 . .
    H H6A 0.1193 0.5145 0.5904 0.055 Uiso calc R 1 1 . .
    H H6B 0.1396 0.4822 0.6762 0.055 Uiso calc R 1 1 . .
    H H6C 0.0942 0.3970 0.6173 0.055 Uiso calc R 1 1 . .
    C C7 0.3120(2) 0.34124(18) 0.65709(13) 0.0370(5) Uani d . 1 1 . .
    H H7A 0.3918 0.3238 0.6439 0.056 Uiso calc R 1 1 . .
    H H7B 0.2633 0.2790 0.6510 0.056 Uiso calc R 1 1 . .
    H H7C 0.3088 0.3650 0.7094 0.056 Uiso calc R 1 1 . .
    C C8 0.3765(2) 0.58435(17) 0.66267(10) 0.0324(4) Uani d . 1 1 . .
    C C9 0.3397(3) 0.5679(3) 0.74274(13) 0.0557(8) Uani d . 1 1 . .
    H H9A 0.3625 0.6286 0.7730 0.084 Uiso calc R 1 1 . .
    H H9B 0.3768 0.5047 0.7627 0.084 Uiso calc R 1 1 . .
    H H9C 0.2557 0.5595 0.7448 0.084 Uiso calc R 1 1 . .
    C C10 0.44711(19) 0.65845(16) 0.63532(11) 0.0311(5) Uani d . 1 1 . .
    C C11 0.5096(3) 0.74236(19) 0.67739(14) 0.0511(7) Uani d . 1 1 . .
    H H11A 0.4736 0.7521 0.7267 0.077 Uiso calc R 1 1 . .
    H H11B 0.5058 0.8081 0.6490 0.077 Uiso calc R 1 1 . .
    H H11C 0.5905 0.7219 0.6840 0.077 Uiso calc R 1 1 . .
    C C12 0.52171(16) 0.70393(14) 0.50370(12) 0.0255(4) Uani d . 1 1 . .
    H H12A 0.5184 0.6652 0.4549 0.031 Uiso calc R 1 1 . .
    C C13 0.64936(17) 0.71613(17) 0.52206(15) 0.0382(5) Uani d . 1 1 . .
    H H13A 0.6839 0.6468 0.5295 0.057 Uiso calc R 1 1 . .
    H H13B 0.6580 0.7577 0.5680 0.057 Uiso calc R 1 1 . .
    H H13C 0.6884 0.7518 0.4804 0.057 Uiso calc R 1 1 . .
    C C14 0.46139(18) 0.80827(16) 0.48996(14) 0.0370(5) Uani d . 1 1 . .
    H H14A 0.3798 0.7957 0.4786 0.055 Uiso calc R 1 1 . .
    H H14B 0.4979 0.8441 0.4474 0.055 Uiso calc R 1 1 . .
    H H14C 0.4677 0.8521 0.5350 0.055 Uiso calc R 1 1 . .
    C C15 0.55252(14) 0.47282(12) 0.42458(10) 0.0170(3) Uani d . 1 1 . .
    C C16 0.58137(15) 0.38014(14) 0.54622(10) 0.0199(4) Uani d . 1 1 . .
    H H16A 0.4960 0.3912 0.5475 0.024 Uiso calc R 1 1 . .
    C C17 0.60057(17) 0.26248(14) 0.53661(12) 0.0293(4) Uani d . 1 1 . .
    H H17A 0.5680 0.2397 0.4885 0.044 Uiso calc R 1 1 . .
    H H17B 0.5626 0.2248 0.5777 0.044 Uiso calc R 1 1 . .
    H H17C 0.6835 0.2475 0.5375 0.044 Uiso calc R 1 1 . .
    C C18 0.62846(19) 0.42159(16) 0.62020(10) 0.0291(4) Uani d . 1 1 . .
    H H18A 0.6133 0.4970 0.6238 0.044 Uiso calc R 1 1 . .
    H H18B 0.7118 0.4092 0.6225 0.044 Uiso calc R 1 1 . .
    H H18C 0.5907 0.3853 0.6620 0.044 Uiso calc R 1 1 . .
    C C19 0.73965(15) 0.43699(15) 0.45598(11) 0.0226(4) Uani d . 1 1 . .
    C C20 0.84120(17) 0.41219(19) 0.50418(13) 0.0359(5) Uani d . 1 1 . .
    H H20A 0.9120 0.4184 0.4744 0.054 Uiso calc R 1 1 . .
    H H20B 0.8342 0.3405 0.5234 0.054 Uiso calc R 1 1 . .
    H H20C 0.8442 0.4614 0.5464 0.054 Uiso calc R 1 1 . .
    C C21 0.73951(15) 0.47107(14) 0.38450(10) 0.0238(4) Uani d . 1 1 . .
    C C22 0.84160(17) 0.4855(2) 0.33430(13) 0.0413(6) Uani d . 1 1 . .
    H H22A 0.9121 0.4874 0.3647 0.062 Uiso calc R 1 1 . .
    H H22B 0.8338 0.5515 0.3066 0.062 Uiso calc R 1 1 . .
    H H22C 0.8459 0.4270 0.2987 0.062 Uiso calc R 1 1 . .
    C C23 0.58288(17) 0.51908(17) 0.28977(10) 0.0306(5) Uani d . 1 1 . .
    H H23A 0.4967 0.5168 0.2921 0.037 Uiso calc R 1 1 . .
    C C24 0.6189(2) 0.4380(3) 0.23116(12) 0.0501(7) Uani d . 1 1 . .
    H H24A 0.5947 0.3681 0.2477 0.075 Uiso calc R 1 1 . .
    H H24B 0.7029 0.4394 0.2252 0.075 Uiso calc R 1 1 . .
    H H24C 0.5822 0.4545 0.1830 0.075 Uiso calc R 1 1 . .
    C C25 0.6150(2) 0.6308(2) 0.26977(15) 0.0508(7) Uani d . 1 1 . .
    H H25A 0.5880 0.6782 0.3094 0.076 Uiso calc R 1 1 . .
    H H25B 0.5786 0.6500 0.2220 0.076 Uiso calc R 1 1 . .
    H H25C 0.6990 0.6365 0.2650 0.076 Uiso calc R 1 1 . .
loop_
    _atom_site_aniso_label
    _atom_site_aniso_U_11
    _atom_site_aniso_U_22
    _atom_site_aniso_U_33
    _atom_site_aniso_U_12
    _atom_site_aniso_U_13
    _atom_site_aniso_U_23
    Fe1 0.01323(11) 0.01603(11) 0.01422(10) -0.00051(10) -0.00024(8) 0.00020(10)
    O1 0.0401(9) 0.0333(8) 0.0325(8) 0.0048(7) -0.0021(6) 0.0136(6)
    O2 0.0557(10) 0.0268(7) 0.0442(8) -0.0075(8) 0.0135(9) -0.0155(6)
    O3 0.0164(6) 0.0346(7) 0.0407(7) 0.0008(7) -0.0010(5) -0.0029(7)
    N1 0.0227(7) 0.0253(8) 0.0167(7) 0.0028(6) 0.0016(5) -0.0029(6)
    N2 0.0211(7) 0.0203(7) 0.0243(8) -0.0004(6) -0.0042(6) -0.0048(6)
    N3 0.0149(7) 0.0202(7) 0.0194(7) 0.0003(6) 0.0004(6) 0.0015(5)
    N4 0.0177(6) 0.0279(7) 0.0191(6) 0.0005(8) 0.0024(5) 0.0027(6)
    C1 0.0201(9) 0.0236(9) 0.0202(8) -0.0013(7) -0.0023(7) 0.0023(7)
    C2 0.0218(9) 0.0249(9) 0.0220(8) -0.0010(8) 0.0038(8) -0.0013(7)
    C3 0.0209(7) 0.0179(7) 0.0208(7) 0.0006(7) -0.0004(6) -0.0014(9)
    C4 0.0137(8) 0.0172(8) 0.0203(8) 0.0031(6) -0.0014(6) 0.0005(6)
    C5 0.0243(9) 0.0293(10) 0.0218(9) 0.0005(8) 0.0045(7) 0.0056(8)
    C6 0.0262(11) 0.0460(13) 0.0370(11) 0.0031(9) 0.0090(9) 0.0084(10)
    C7 0.0353(11) 0.0424(13) 0.0333(11) 0.0047(10) 0.0089(9) 0.0162(9)
    C8 0.0376(11) 0.0395(11) 0.0201(9) 0.0073(10) -0.0003(9) -0.0089(8)
    C9 0.0736(19) 0.0734(19) 0.0201(10) -0.0006(15) 0.0049(11) -0.0119(12)
    C10 0.0366(11) 0.0313(11) 0.0254(10) 0.0060(9) -0.0067(9) -0.0118(8)
    C11 0.0654(18) 0.0458(14) 0.0423(13) -0.0033(13) -0.0141(13) -0.0228(12)
    C12 0.0206(9) 0.0199(9) 0.0359(10) -0.0048(7) -0.0035(8) -0.0017(8)
    C13 0.0229(10) 0.0269(10) 0.0649(16) -0.0025(8) -0.0079(10) -0.0019(10)
    C14 0.0249(10) 0.0243(10) 0.0618(15) -0.0021(8) -0.0080(10) 0.0063(10)
    C15 0.0180(8) 0.0160(8) 0.0170(7) -0.0007(6) 0.0002(6) -0.0007(6)
    C16 0.0186(8) 0.0219(9) 0.0193(8) 0.0027(7) -0.0011(7) 0.0059(7)
    C17 0.0264(10) 0.0213(9) 0.0402(11) 0.0005(7) 0.0010(9) 0.0066(8)
    C18 0.0313(10) 0.0353(10) 0.0206(9) 0.0035(9) -0.0040(8) 0.0029(7)
    C19 0.0155(8) 0.0225(9) 0.0297(9) 0.0003(7) 0.0010(7) 0.0002(7)
    C20 0.0183(9) 0.0495(13) 0.0399(12) 0.0017(9) -0.0019(8) 0.0084(10)
    C21 0.0168(8) 0.0278(10) 0.0267(9) 0.0004(7) 0.0039(7) 0.0005(7)
    C22 0.0213(9) 0.0639(17) 0.0387(11) -0.0045(10) 0.0093(8) 0.0062(12)
    C23 0.0256(9) 0.0482(13) 0.0179(8) 0.0050(9) 0.0050(7) 0.0080(8)
    C24 0.0374(13) 0.088(2) 0.0252(11) 0.0085(15) 0.0011(11) -0.0116(12)
    C25 0.0413(13) 0.0592(15) 0.0518(14) 0.0049(13) 0.0092(12) 0.0319(12)
_geom_special_details
;
All e.s.d.'s (except the e.s.d. in the dihedral angle between two l.s. planes)
are estimated using the full covariance matrix. The cell e.s.d.'s are taken
into account individually in the estimation of e.s.d.'s in distances, angles
and torsion angles; correlations between e.s.d.'s in cell parameters are only
used when they are defined by crystal symmetry. An approximate (isotropic)
treatment of cell e.s.d.'s is used for estimating e.s.d.'s involving l.s.
planes.
;
loop_
    _geom_bond_atom_site_label_1
    _geom_bond_atom_site_label_2
    _geom_bond_site_symmetry_2
    _geom_bond_distance
    _geom_bond_publ_flag
    Fe1 C2 . 1.7531(18) ?
    Fe1 C3 . 1.7551(16) ?
    Fe1 C1 . 1.7788(17) ?
    Fe1 C15 . 2.0358(16) ?
    Fe1 C4 . 2.0386(17) ?
    O1 C1 . 1.156(2) ?
    O2 C2 . 1.156(2) ?
    O3 C3 . 1.154(2) ?
    N1 C4 . 1.372(2) ?
    N1 C8 . 1.402(2) ?
    N1 C5 . 1.470(2) ?
    N2 C4 . 1.368(2) ?
    N2 C10 . 1.403(2) ?
    N2 C12 . 1.470(2) ?
    N3 C15 . 1.369(2) ?
    N3 C19 . 1.401(2) ?
    N3 C16 . 1.471(2) ?
    N4 C15 . 1.363(2) ?
    N4 C21 . 1.399(2) ?
    N4 C23 . 1.474(2) ?
    C5 C7 . 1.519(3) ?
    C5 C6 . 1.528(3) ?
    C5 H5A . 1.0000 ?
    C6 H6A . 0.9800 ?
    C6 H6B . 0.9800 ?
    C6 H6C . 0.9800 ?
    C7 H7A . 0.9800 ?
    C7 H7B . 0.9800 ?
    C7 H7C . 0.9800 ?
    C8 C10 . 1.342(3) ?
    C8 C9 . 1.502(3) ?
    C9 H9A . 0.9800 ?
    C9 H9B . 0.9800 ?
    C9 H9C . 0.9800 ?
    C10 C11 . 1.494(3) ?
    C11 H11A . 0.9800 ?
    C11 H11B . 0.9800 ?
    C11 H11C . 0.9800 ?
    C12 C13 . 1.523(3) ?
    C12 C14 . 1.523(3) ?
    C12 H12A . 1.0000 ?
    C13 H13A . 0.9800 ?
    C13 H13B . 0.9800 ?
    C13 H13C . 0.9800 ?
    C14 H14A . 0.9800 ?
    C14 H14B . 0.9800 ?
    C14 H14C . 0.9800 ?
    C16 C18 . 1.520(3) ?
    C16 C17 . 1.527(2) ?
    C16 H16A . 1.0000 ?
    C17 H17A . 0.9800 ?
    C17 H17B . 0.9800 ?
    C17 H17C . 0.9800 ?
    C18 H18A . 0.9800 ?
    C18 H18B . 0.9800 ?
    C18 H18C . 0.9800 ?
    C19 C21 . 1.344(3) ?
    C19 C20 . 1.491(3) ?
    C20 H20A . 0.9800 ?
    C20 H20B . 0.9800 ?
    C20 H20C . 0.9800 ?
    C21 C22 . 1.494(3) ?
    C22 H22A . 0.9800 ?
    C22 H22B . 0.9800 ?
    C22 H22C . 0.9800 ?
    C23 C25 . 1.515(3) ?
    C23 C24 . 1.527(3) ?
    C23 H23A . 1.0000 ?
    C24 H24A . 0.9800 ?
    C24 H24B . 0.9800 ?
    C24 H24C . 0.9800 ?
    C25 H25A . 0.9800 ?
    C25 H25B . 0.9800 ?
    C25 H25C . 0.9800 ?
loop_
    _geom_angle_atom_site_label_1
    _geom_angle_atom_site_label_2
    _geom_angle_atom_site_label_3
    _geom_angle_site_symmetry_1
    _geom_angle_site_symmetry_3
    _geom_angle
    _geom_angle_publ_flag
    C2 Fe1 C3 . . 89.95(9) ?
    C2 Fe1 C1 . . 120.54(9) ?
    C3 Fe1 C1 . . 86.58(8) ?
    C2 Fe1 C15 . . 82.70(8) ?
    C3 Fe1 C15 . . 172.20(8) ?
    C1 Fe1 C15 . . 99.38(8) ?
    C2 Fe1 C4 . . 131.97(7) ?
    C3 Fe1 C4 . . 92.41(7) ?
    C1 Fe1 C4 . . 107.49(7) ?
    C15 Fe1 C4 . . 90.60(7) ?
    C4 N1 C8 . . 111.02(15) ?
    C4 N1 C5 . . 122.68(14) ?
    C8 N1 C5 . . 126.30(16) ?
    C4 N2 C10 . . 111.29(16) ?
    C4 N2 C12 . . 122.31(15) ?
    C10 N2 C12 . . 126.29(16) ?
    C15 N3 C19 . . 111.20(14) ?
    C15 N3 C16 . . 122.38(14) ?
    C19 N3 C16 . . 124.68(14) ?
    C15 N4 C21 . . 111.40(14) ?
    C15 N4 C23 . . 123.11(14) ?
    C21 N4 C23 . . 125.32(14) ?
    O1 C1 Fe1 . . 170.74(17) ?
    O2 C2 Fe1 . . 175.73(17) ?
    O3 C3 Fe1 . . 175.51(15) ?
    N2 C4 N1 . . 103.88(14) ?
    N2 C4 Fe1 . . 126.64(12) ?
    N1 C4 Fe1 . . 129.47(12) ?
    N1 C5 C7 . . 114.16(17) ?
    N1 C5 C6 . . 111.99(17) ?
    C7 C5 C6 . . 111.54(16) ?
    N1 C5 H5A . . 106.2 ?
    C7 C5 H5A . . 106.2 ?
    C6 C5 H5A . . 106.2 ?
    C5 C6 H6A . . 109.5 ?
    C5 C6 H6B . . 109.5 ?
    H6A C6 H6B . . 109.5 ?
    C5 C6 H6C . . 109.5 ?
    H6A C6 H6C . . 109.5 ?
    H6B C6 H6C . . 109.5 ?
    C5 C7 H7A . . 109.5 ?
    C5 C7 H7B . . 109.5 ?
    H7A C7 H7B . . 109.5 ?
    C5 C7 H7C . . 109.5 ?
    H7A C7 H7C . . 109.5 ?
    H7B C7 H7C . . 109.5 ?
    C10 C8 N1 . . 107.09(16) ?
    C10 C8 C9 . . 128.0(2) ?
    N1 C8 C9 . . 124.8(2) ?
    C8 C9 H9A . . 109.5 ?
    C8 C9 H9B . . 109.5 ?
    H9A C9 H9B . . 109.5 ?
    C8 C9 H9C . . 109.5 ?
    H9A C9 H9C . . 109.5 ?
    H9B C9 H9C . . 109.5 ?
    C8 C10 N2 . . 106.71(17) ?
    C8 C10 C11 . . 128.2(2) ?
    N2 C10 C11 . . 125.0(2) ?
    C10 C11 H11A . . 109.5 ?
    C10 C11 H11B . . 109.5 ?
    H11A C11 H11B . . 109.5 ?
    C10 C11 H11C . . 109.5 ?
    H11A C11 H11C . . 109.5 ?
    H11B C11 H11C . . 109.5 ?
    N2 C12 C13 . . 113.80(17) ?
    N2 C12 C14 . . 111.49(16) ?
    C13 C12 C14 . . 113.02(16) ?
    N2 C12 H12A . . 105.9 ?
    C13 C12 H12A . . 105.9 ?
    C14 C12 H12A . . 105.9 ?
    C12 C13 H13A . . 109.5 ?
    C12 C13 H13B . . 109.5 ?
    H13A C13 H13B . . 109.5 ?
    C12 C13 H13C . . 109.5 ?
    H13A C13 H13C . . 109.5 ?
    H13B C13 H13C . . 109.5 ?
    C12 C14 H14A . . 109.5 ?
    C12 C14 H14B . . 109.5 ?
    H14A C14 H14B . . 109.5 ?
    C12 C14 H14C . . 109.5 ?
    H14A C14 H14C . . 109.5 ?
    H14B C14 H14C . . 109.5 ?
    N4 C15 N3 . . 103.82(13) ?
    N4 C15 Fe1 . . 128.43(12) ?
    N3 C15 Fe1 . . 127.75(12) ?
    N3 C16 C18 . . 113.85(15) ?
    N3 C16 C17 . . 109.91(15) ?
    C18 C16 C17 . . 112.75(15) ?
    N3 C16 H16A . . 106.6 ?
    C18 C16 H16A . . 106.6 ?
    C17 C16 H16A . . 106.6 ?
    C16 C17 H17A . . 109.5 ?
    C16 C17 H17B . . 109.5 ?
    H17A C17 H17B . . 109.5 ?
    C16 C17 H17C . . 109.5 ?
    H17A C17 H17C . . 109.5 ?
    H17B C17 H17C . . 109.5 ?
    C16 C18 H18A . . 109.5 ?
    C16 C18 H18B . . 109.5 ?
    H18A C18 H18B . . 109.5 ?
    C16 C18 H18C . . 109.5 ?
    H18A C18 H18C . . 109.5 ?
    H18B C18 H18C . . 109.5 ?
    C21 C19 N3 . . 106.66(15) ?
    C21 C19 C20 . . 127.89(17) ?
    N3 C19 C20 . . 125.29(17) ?
    C19 C20 H20A . . 109.5 ?
    C19 C20 H20B . . 109.5 ?
    H20A C20 H20B . . 109.5 ?
    C19 C20 H20C . . 109.5 ?
    H20A C20 H20C . . 109.5 ?
    H20B C20 H20C . . 109.5 ?
    C19 C21 N4 . . 106.83(15) ?
    C19 C21 C22 . . 127.21(18) ?
    N4 C21 C22 . . 125.96(17) ?
    C21 C22 H22A . . 109.5 ?
    C21 C22 H22B . . 109.5 ?
    H22A C22 H22B . . 109.5 ?
    C21 C22 H22C . . 109.5 ?
    H22A C22 H22C . . 109.5 ?
    H22B C22 H22C . . 109.5 ?
    N4 C23 C25 . . 111.40(18) ?
    N4 C23 C24 . . 111.58(18) ?
    C25 C23 C24 . . 114.18(19) ?
    N4 C23 H23A . . 106.4 ?
    C25 C23 H23A . . 106.4 ?
    C24 C23 H23A . . 106.4 ?
    C23 C24 H24A . . 109.5 ?
    C23 C24 H24B . . 109.5 ?
    H24A C24 H24B . . 109.5 ?
    C23 C24 H24C . . 109.5 ?
    H24A C24 H24C . . 109.5 ?
    H24B C24 H24C . . 109.5 ?
    C23 C25 H25A . . 109.5 ?
    C23 C25 H25B . . 109.5 ?
    H25A C25 H25B . . 109.5 ?
    C23 C25 H25C . . 109.5 ?
    H25A C25 H25C . . 109.5 ?
    H25B C25 H25C . . 109.5 ?
loop_
    _geom_torsion_atom_site_label_1
    _geom_torsion_atom_site_label_2
    _geom_torsion_atom_site_label_3
    _geom_torsion_atom_site_label_4
    _geom_torsion_site_symmetry_1
    _geom_torsion_site_symmetry_2
    _geom_torsion_site_symmetry_3
    _geom_torsion_site_symmetry_4
    _geom_torsion
    _geom_torsion_publ_flag
    C10 N2 C4 N1 . . . . -0.31(19) ?
    C12 N2 C4 N1 . . . . -176.57(15) ?
    C10 N2 C4 Fe1 . . . . 178.52(13) ?
    C12 N2 C4 Fe1 . . . . 2.3(2) ?
    C8 N1 C4 N2 . . . . 0.41(19) ?
    C5 N1 C4 N2 . . . . -179.58(15) ?
    C8 N1 C4 Fe1 . . . . -178.37(13) ?
    C5 N1 C4 Fe1 . . . . 1.6(2) ?
    C2 Fe1 C4 N2 . . . . 140.02(15) ?
    C3 Fe1 C4 N2 . . . . -127.88(15) ?
    C1 Fe1 C4 N2 . . . . -40.71(16) ?
    C15 Fe1 C4 N2 . . . . 59.32(15) ?
    C2 Fe1 C4 N1 . . . . -41.4(2) ?
    C3 Fe1 C4 N1 . . . . 50.66(16) ?
    C1 Fe1 C4 N1 . . . . 137.83(15) ?
    C15 Fe1 C4 N1 . . . . -122.14(15) ?
    C4 N1 C5 C7 . . . . 119.58(19) ?
    C8 N1 C5 C7 . . . . -60.4(2) ?
    C4 N1 C5 C6 . . . . -112.46(19) ?
    C8 N1 C5 C6 . . . . 67.5(2) ?
    C4 N1 C8 C10 . . . . -0.4(2) ?
    C5 N1 C8 C10 . . . . 179.62(17) ?
    C4 N1 C8 C9 . . . . -178.3(2) ?
    C5 N1 C8 C9 . . . . 1.7(3) ?
    N1 C8 C10 N2 . . . . 0.2(2) ?
    C9 C8 C10 N2 . . . . 178.0(2) ?
    N1 C8 C10 C11 . . . . -176.3(2) ?
    C9 C8 C10 C11 . . . . 1.5(4) ?
    C4 N2 C10 C8 . . . . 0.1(2) ?
    C12 N2 C10 C8 . . . . 176.17(17) ?
    C4 N2 C10 C11 . . . . 176.7(2) ?
    C12 N2 C10 C11 . . . . -7.2(3) ?
    C4 N2 C12 C13 . . . . -125.24(19) ?
    C10 N2 C12 C13 . . . . 59.1(2) ?
    C4 N2 C12 C14 . . . . 105.49(19) ?
    C10 N2 C12 C14 . . . . -70.2(2) ?
    C21 N4 C15 N3 . . . . -3.00(19) ?
    C23 N4 C15 N3 . . . . 172.56(16) ?
    C21 N4 C15 Fe1 . . . . 176.66(12) ?
    C23 N4 C15 Fe1 . . . . -7.8(2) ?
    C19 N3 C15 N4 . . . . 2.90(19) ?
    C16 N3 C15 N4 . . . . -162.70(14) ?
    C19 N3 C15 Fe1 . . . . -176.76(12) ?
    C16 N3 C15 Fe1 . . . . 17.6(2) ?
    C2 Fe1 C15 N4 . . . . 88.48(16) ?
    C1 Fe1 C15 N4 . . . . -31.39(16) ?
    C4 Fe1 C15 N4 . . . . -139.23(15) ?
    C2 Fe1 C15 N3 . . . . -91.94(15) ?
    C1 Fe1 C15 N3 . . . . 148.19(15) ?
    C4 Fe1 C15 N3 . . . . 40.35(15) ?
    C15 N3 C16 C18 . . . . -130.89(17) ?
    C19 N3 C16 C18 . . . . 65.5(2) ?
    C15 N3 C16 C17 . . . . 101.53(18) ?
    C19 N3 C16 C17 . . . . -62.1(2) ?
    C15 N3 C19 C21 . . . . -1.8(2) ?
    C16 N3 C19 C21 . . . . 163.43(16) ?
    C15 N3 C19 C20 . . . . 173.86(18) ?
    C16 N3 C19 C20 . . . . -20.9(3) ?
    N3 C19 C21 N4 . . . . -0.1(2) ?
    C20 C19 C21 N4 . . . . -175.63(19) ?
    N3 C19 C21 C22 . . . . 180.0(2) ?
    C20 C19 C21 C22 . . . . 4.5(3) ?
    C15 N4 C21 C19 . . . . 2.0(2) ?
    C23 N4 C21 C19 . . . . -173.42(18) ?
    C15 N4 C21 C22 . . . . -178.07(19) ?
    C23 N4 C21 C22 . . . . 6.5(3) ?
    C15 N4 C23 C25 . . . . 111.8(2) ?
    C21 N4 C23 C25 . . . . -73.2(2) ?
    C15 N4 C23 C24 . . . . -119.3(2) ?
    C21 N4 C23 C24 . . . . 55.7(3) ?
loop_
    _geom_hbond_atom_site_label_D
    _geom_hbond_atom_site_label_H
    _geom_hbond_atom_site_label_A
    _geom_hbond_site_symmetry_A
    _geom_hbond_distance_DH
    _geom_hbond_distance_HA
    _geom_hbond_distance_DA
    _geom_hbond_angle_DHA
    C25 H25B O2 3_655 0.98 2.42 3.154(3) 131.0
data_global
_journal_date_recd_electronic     2012-11-22
_journal_date_accepted     2012-11-23
_journal_name_full     'Acta Crystallographica, Section E'
_journal_year     2012
_journal_volume     68
_journal_issue     12
_journal_page_first     m1556
_journal_page_last     m1556
_journal_paper_category     QM
_journal_paper_doi     10.1107/S1600536812048179
_journal_coeditor_code     BT6867
_publ_contact_author_name
;
Dr Ulrich Fl\"orke
;
_publ_contact_author_address
;
Anorganische und Analytische Chemie
Universit\"at Paderborn
Warburgerstrasse 100
D-33098 Paderborn
Germany
;
_publ_contact_author_email     ulrich.floerke@upb.de
_publ_contact_author_fax     '+49 5251 60 3423'
_publ_contact_author_phone     '+49 5251 60 2496'
_publ_section_title
;
Tricarbonylbis(1,3-diisopropyl-4,5-dimethylimidazol-2-ylidene)iron
;
loop_
    _publ_author_name
    _publ_author_footnote
    _publ_author_address
    'Ahmida, Aziza' ?
;Department Chemie
 Fakult\"at f\"ur Naturwissenschaften
 Universit\"at Paderborn
 Warburgerstrasse 100
 D-33098 Paderborn
 Germany
;
    'Fl\"orke, Ulrich' ?
;Department Chemie
 Fakult\"at f\"ur Naturwissenschaften
 Universit\"at Paderborn
 Warburgerstrasse 100
 D-33098 Paderborn
 germany
;
    'Henkel, Gerald' ?
;Department Chemie
 Fakult\"at f\"ur Naturwissenschaften
 Universit\"at Paderborn
 Warburgerstrasse 100
 D-33098 Paderborn
 Germany
;
