# Supplementary material for: Tricarbonyl­bis­(1,3-diisopropyl-4,5-dimethyl­imidazol-2-yl­idene)iron
Source: Acta Crystallogr Sect E Struct Rep Online. 2012 Nov 28;68(Pt 12):m1556. doi: 10.1107/S1600536812048179 (PMC3588795; doi:10.1107/S1600536812048179)
Supplement: Supplementary file 2 [file e-68-m1556-Isup2.hkl]

# 
# h,k,l, Fc-squared, Fo-squared, sigma(Fo-squared) and status flag 
# 
data_I
_shelx_title ' C25 H40 Fe N4 O3 in P2(1)2(1)2(1)' 
_shelx_refln_list_code          4 
_shelx_F_calc_maximum      279.60 
_exptl_crystal_F_000      1072.00 
_reflns_d_resolution_high  0.7550 
 
loop_ 
 _symmetry_equiv_pos_as_xyz 
 'x, y, z' 
 '-x+1/2, -y, z+1/2' 
 '-x, y+1/2, -z+1/2' 
 'x+1/2, -y+1/2, -z' 
 
_cell_length_a    11.5913 
_cell_length_b    12.7572 
_cell_length_c    17.7970 
_cell_angle_alpha  90.000 
_cell_angle_beta   90.000 
_cell_angle_gamma  90.000 
 
_shelx_F_squared_multiplier     1.000 
 
loop_ 
 _refln_index_h 
 _refln_index_k 
 _refln_index_l 
 _refln_F_squared_calc 
 _refln_F_squared_meas 
 _refln_F_squared_sigma 
 _refln_observed_status 
   2   0   0        7.31       -6.30      6.30 o 
   4   0   0    78178.30    81570.04   1953.25 o 
   6   0   0       27.37       23.77      5.01 o 
   8   0   0    18841.90    19707.61    480.02 o 
  10   0   0      951.84      782.54     36.45 o 
  12   0   0     2747.58     2560.55     79.21 o 
  14   0   0      159.79      144.78     29.28 o 
   1   1   0     6230.51     7143.35    134.09 o 
   2   1   0     1685.28     1750.38     35.20 o 
   3   1   0      951.50     1061.35     36.00 o 
   4   1   0     3543.25     3930.30     78.68 o 
   5   1   0     7786.31     7936.18    151.48 o 
   6   1   0       68.27       58.98      5.97 o 
   7   1   0     1248.82     1065.93     26.06 o 
   8   1   0        0.00        2.45      2.90 o 
   9   1   0     1413.96     1468.78     35.51 o 
  10   1   0       10.18       11.10      4.23 o 
  11   1   0     1752.29     1662.22     40.71 o 
  12   1   0       38.60       44.99      6.88 o 
  13   1   0      602.44      615.81     27.00 o 
  14   1   0       26.23       42.06     13.07 o 
  15   1   0      334.79      285.40     43.11 o 
   1   2   0     1856.52     2051.44     36.36 o 
   2   2   0    11774.49    12648.56    215.71 o 
   3   2   0      358.41      401.15      9.36 o 
   4   2   0    25772.03    28267.61    480.67 o 
   5   2   0       64.82       77.28      4.87 o 
   6   2   0     1731.01     1858.50     40.07 o 
   7   2   0      994.08     1067.05     26.02 o 
   8   2   0     8981.93     9421.22    181.91 o 
   9   2   0     1239.54     1229.78     30.85 o 
  10   2   0      151.59      138.31      9.18 o 
  11   2   0        0.04        2.36      4.64 o 
  12   2   0     1314.46     1282.31     46.72 o 
  13   2   0       34.99       47.84     11.36 o 
  14   2   0       14.68       30.41     13.09 o 
  15   2   0       34.46       65.36     22.82 o 
   1   3   0      566.33      593.68     12.40 o 
   2   3   0    15184.97    16704.09    284.59 o 
   3   3   0     2085.94     2167.19     39.78 o 
   4   3   0       39.79       41.48      3.39 o 
   5   3   0     2391.66     2426.14     49.57 o 
   6   3   0     1429.25     1505.60     33.16 o 
   7   3   0     3022.01     2873.29     59.47 o 
   8   3   0      248.76      262.17     10.38 o 
   9   3   0      642.00      617.88     17.46 o 
  10   3   0      679.49      689.92     19.47 o 
  11   3   0     1743.91     1613.36     41.03 o 
  12   3   0       70.57       88.86     11.30 o 
  13   3   0       41.67       41.73     11.77 o 
  14   3   0       64.81       77.55     17.84 o 
  15   3   0       24.86       27.31     15.26 o 
   0   4   0    23003.37    25594.46    753.49 o 
   1   4   0      104.92      120.78      4.84 o 
   2   4   0       73.17       88.99      4.38 o 
   3   4   0      804.34      863.82     18.17 o 
   4   4   0     7168.99     7481.38    130.66 o 
   5   4   0      122.72      168.73      7.36 o 
   6   4   0       32.89       30.54      3.69 o 
   7   4   0      138.58      133.43      7.34 o 
   8   4   0     5902.42     6124.84    121.06 o 
   9   4   0      191.49      178.46     10.14 o 
  10   4   0       14.36       23.21      5.87 o 
  11   4   0      400.09      355.10     24.13 o 
  12   4   0      619.53      620.88     32.08 o 
  13   4   0        0.24        2.79      8.46 o 
  14   4   0       19.24       19.65     10.98 o 
   1   5   0     5163.70     5181.40     91.35 o 
   2   5   0     2996.76     3279.13     59.47 o 
   3   5   0     1629.13     1555.52     30.90 o 
   4   5   0      568.70      651.15     15.40 o 
   5   5   0     5799.64     5926.00    105.65 o 
   6   5   0     1545.78     1650.93     33.73 o 
   7   5   0     3283.26     3046.07     64.35 o 
   8   5   0      408.11      394.72     13.25 o 
   9   5   0      211.97      193.06     11.64 o 
  10   5   0      317.61      296.84     17.65 o 
  11   5   0      559.06      517.78     28.58 o 
  12   5   0       38.43       25.25     10.30 o 
  13   5   0      246.47      233.50     24.84 o 
  14   5   0       82.47       70.03     15.05 o 
   0   6   0     8718.40     8966.28    383.31 o 
   1   6   0      196.13      176.98      7.11 o 
   2   6   0      222.62      209.24      7.73 o 
   3   6   0       13.20       18.40      2.96 o 
   4   6   0     2810.42     2787.63     52.41 o 
   5   6   0      264.53      278.02      9.47 o 
   6   6   0       33.12       46.65      5.32 o 
   7   6   0       80.46       79.83      6.21 o 
   8   6   0      305.99      331.09     14.10 o 
   9   6   0      234.66      234.03     15.65 o 
  10   6   0       67.91       64.22     12.17 o 
  11   6   0      713.12      630.13     32.43 o 
  12   6   0     1099.24     1043.65     46.40 o 
  13   6   0      440.93      458.56     30.86 o 
  14   6   0       53.62       60.55     13.79 o 
   1   7   0     5359.34     5233.19     93.77 o 
   2   7   0      215.62      238.36      8.85 o 
   3   7   0     2613.08     2709.45     51.49 o 
   4   7   0      224.40      225.47      8.72 o 
   5   7   0     1274.83     1143.48     25.34 o 
   6   7   0       96.10       87.32      6.03 o 
   7   7   0      307.31      327.26     17.28 o 
   8   7   0      526.89      471.67     21.22 o 
   9   7   0     2129.48     2061.36     56.29 o 
  10   7   0       39.90       35.91     11.33 o 
  11   7   0      973.90     1068.95     44.00 o 
  12   7   0      229.16      280.52     24.46 o 
  13   7   0      225.77      242.76     44.65 o 
   0   8   0     5265.10     5195.98    132.75 o 
   1   8   0       62.49       64.22      5.35 o 
   2   8   0      400.83      377.75     11.61 o 
   3   8   0       18.19       30.12      4.04 o 
   4   8   0     4187.06     3992.23     74.09 o 
   5   8   0       37.51       45.22      4.65 o 
   6   8   0      209.84      169.41     12.75 o 
   7   8   0       63.66       67.07      9.25 o 
   8   8   0     1089.52     1030.58     33.78 o 
   9   8   0       74.21       77.46     13.42 o 
  10   8   0      209.90      191.77     19.74 o 
  11   8   0       20.78       16.54     10.44 o 
  12   8   0      609.75      550.95     34.30 o 
  13   8   0       58.17       44.18     13.81 o 
   1   9   0     1117.92     1078.31     27.10 o 
   2   9   0       82.37       88.84      6.58 o 
   3   9   0      406.47      394.69     12.85 o 
   4   9   0       42.27       51.04      5.30 o 
   5   9   0      824.49      780.50     26.74 o 
   6   9   0     1073.14     1026.48     32.75 o 
   7   9   0     2501.60     2414.99     63.48 o 
   8   9   0       96.51      104.59     14.53 o 
   9   9   0     1234.91     1286.14     51.88 o 
  10   9   0      120.74      150.37     18.10 o 
  11   9   0      885.23      841.36     40.37 o 
  12   9   0      160.19      154.72     20.08 o 
   0  10   0     2270.09     2156.09    107.17 o 
   1  10   0      102.82       94.89      8.04 o 
   2  10   0        0.09       -1.65      3.62 o 
   3  10   0       48.11       54.16      5.82 o 
   4  10   0     2566.04     2548.62     64.73 o 
   5  10   0      553.92      499.05     21.62 o 
   6  10   0       25.98       24.04      7.50 o 
   7  10   0        1.85        3.18      6.28 o 
   8  10   0     1621.75     1663.28     59.77 o 
   9  10   0       16.67       10.98      9.00 o 
  10  10   0        0.30       -8.18      8.18 o 
  11  10   0       12.82       18.09     10.50 o 
  12  10   0      592.70      617.56     47.42 o 
   1  11   0     1404.39     1339.47     33.81 o 
   2  11   0      830.98      830.96     24.51 o 
   3  11   0      239.99      208.42     12.61 o 
   4  11   0       34.97       44.11      8.98 o 
   5  11   0      439.39      404.01     21.15 o 
   6  11   0      795.37      813.50     48.82 o 
   7  11   0     1395.17     1363.95     50.94 o 
   8  11   0        0.12        9.00      8.25 o 
   9  11   0      198.95      240.13     43.37 o 
  10  11   0      173.72      191.42     20.88 o 
  11  11   0      216.38      226.16     23.90 o 
   0  12   0     1951.48     2059.73     62.21 o 
   1  12   0       78.68       94.93      9.13 o 
   2  12   0      202.53      212.38     13.17 o 
   3  12   0      454.12      437.77     21.17 o 
   4  12   0     1241.58     1135.78     36.57 o 
   5  12   0        8.66       -4.98      6.83 o 
   6  12   0        0.45        0.29      7.29 o 
   7  12   0       53.03       51.33     12.29 o 
   8  12   0      779.62      843.61     39.55 o 
   9  12   0       23.00       28.92     18.77 o 
  10  12   0       33.35       23.81     12.44 o 
   1  13   0      887.00      860.66     26.65 o 
   2  13   0       22.04       21.74      7.74 o 
   3  13   0      384.75      391.98     27.89 o 
   4  13   0       67.91       42.58      9.83 o 
   5  13   0       70.32       89.14     11.94 o 
   6  13   0        0.80       -1.76      8.95 o 
   7  13   0      113.08       90.92     15.36 o 
   8  13   0      131.93      130.22     18.43 o 
   9  13   0      116.24      167.91     20.78 o 
   0  14   0     2459.40     2114.17    117.63 o 
   1  14   0        4.29       10.79      9.30 o 
   2  14   0       39.40       36.08      8.23 o 
   3  14   0        0.59        8.56      8.00 o 
   4  14   0     1023.44     1066.76     37.25 o 
   5  14   0       98.83      123.61     16.47 o 
   6  14   0       13.69       26.33     11.12 o 
   7  14   0        0.26        7.34     10.35 o 
   8  14   0     1252.99     1241.28     52.57 o 
   1  15   0      259.40      257.39     22.08 o 
   2  15   0      438.04      465.41     29.20 o 
   3  15   0      166.28      153.86     18.02 o 
   4  15   0        0.47       21.35     10.76 o 
   5  15   0        7.97       12.43     11.22 o 
   6  15   0      232.17      236.93     23.15 o 
   7  15   0      464.90      514.54     35.22 o 
   0  16   0      759.75      799.58     65.85 o 
   1  16   0       44.76       61.16     22.94 o 
   2  16   0        0.08       -6.05     10.04 o 
   3  16   0      168.28      196.62     20.80 o 
   4  16   0      360.05      442.38     38.99 o 
   1   0   1      883.70      990.79     19.57 o 
   4   0   1      264.24      258.27     21.06 o 
   6   0   1     1936.75     1702.15     83.27 o 
   7   0   1      665.61      683.19     20.92 o 
   8   0   1      546.64      537.43     18.74 o 
   9   0   1     1035.79     1121.81     32.32 o 
  10   0   1      418.32      423.47     18.52 o 
  11   0   1      239.06      185.55     12.40 o 
  12   0   1      219.78      209.35     12.78 o 
  13   0   1      246.93      262.66     20.92 o 
  14   0   1      599.10      525.86     40.78 o 
  15   0   1      108.85       90.14     26.18 o 
 -15   1   1       88.09      120.98     27.65 o 
 -14   1   1       72.73       74.87     17.87 o 
 -13   1   1     1051.19     1069.68     38.67 o 
 -12   1   1       51.28       67.67      8.05 o 
 -11   1   1      879.98      828.26     22.83 o 
 -10   1   1      196.44      205.74     10.01 o 
  -9   1   1     2756.63     2770.41     50.92 o 
  -8   1   1      468.91      497.48     13.96 o 
  -7   1   1      928.62      905.53     21.74 o 
  -6   1   1     2892.04     3049.69     72.25 o 
  -5   1   1     7001.31     6876.16    294.88 o 
  -4   1   1     2858.26     3069.61     67.54 o 
  -3   1   1     8131.61     9101.54    142.73 o 
  -2   1   1     7622.51     8182.48    127.61 o 
  -1   1   1    30411.75    32290.17    547.32 o 
   0   1   1        4.38        7.54      0.89 o 
   1   1   1    30383.89    31948.01    772.34 o 
   2   1   1     7187.08     7710.80    195.00 o 
   3   1   1     7707.83     8761.42    189.01 o 
   4   1   1     2825.59     3062.20     55.32 o 
   5   1   1     6941.70     6856.00    208.60 o 
   6   1   1     3097.00     3318.04     59.57 o 
   7   1   1      826.24      769.80     19.38 o 
   8   1   1      451.22      465.97     15.30 o 
   9   1   1     2753.31     2878.59     67.92 o 
  10   1   1      259.93      198.51     15.84 o 
  11   1   1      847.79      851.21     28.64 o 
  12   1   1       60.28       35.19      8.73 o 
  13   1   1     1080.90     1010.12     31.37 o 
  14   1   1       65.66       70.02     24.13 o 
  15   1   1       75.19       85.81     25.52 o 
 -15   2   1       86.17       86.22     26.50 o 
 -14   2   1       56.99       48.86     12.13 o 
 -13   2   1      249.87      272.72     19.09 o 
 -12   2   1      627.84      611.67     28.14 o 
 -11   2   1      176.40      172.93     10.03 o 
 -10   2   1      142.80      141.50      8.88 o 
  -9   2   1      639.90      676.84     27.30 o 
  -8   2   1       40.04       48.62      4.67 o 
  -7   2   1       80.79       93.56      5.66 o 
  -6   2   1     3096.38     2924.52     50.11 o 
  -5   2   1      728.36      755.50     15.72 o 
  -4   2   1       72.49      108.84      4.76 o 
  -3   2   1     4076.05     4455.71     66.78 o 
  -2   2   1     3837.19     4160.43     62.11 o 
  -1   2   1     5905.52     6674.71     99.75 o 
   0   2   1        6.87       15.28      4.90 o 
   1   2   1     6130.46     6770.73    199.52 o 
   2   2   1     3501.31     3860.45    124.59 o 
   3   2   1     3932.28     4234.79    108.99 o 
   4   2   1       72.07       89.78      6.81 o 
   5   2   1      750.81      784.09     21.22 o 
   6   2   1     2999.95     2846.24     66.31 o 
   7   2   1       65.87       81.62      6.52 o 
   8   2   1       53.50       64.96      6.22 o 
   9   2   1      659.34      659.04     22.09 o 
  10   2   1      204.67      194.11     12.50 o 
  11   2   1      203.15      201.97     13.82 o 
  12   2   1      642.58      615.73     29.25 o 
  13   2   1      254.41      283.65     21.77 o 
  14   2   1       16.96       22.28     14.08 o 
  15   2   1       78.64      119.75     29.86 o 
 -15   3   1       13.64       44.17     21.84 o 
 -14   3   1      208.27      206.55     20.50 o 
 -13   3   1      706.88      751.32     40.30 o 
 -12   3   1      178.32      160.64     14.70 o 
 -11   3   1      165.71      171.28     12.37 o 
 -10   3   1      505.86      467.40     21.21 o 
  -9   3   1     1295.17     1260.16     25.02 o 
  -8   3   1      394.31      407.99     11.48 o 
  -7   3   1      266.19      273.62      8.85 o 
  -6   3   1      148.07      144.03      5.92 o 
  -5   3   1     2699.15     2723.28     44.13 o 
  -4   3   1      375.63      407.29      8.94 o 
  -3   3   1      865.67      957.04     15.83 o 
  -2   3   1     1186.07     1284.32     20.46 o 
  -1   3   1       57.36       62.50      3.17 o 
   0   3   1    12118.65    13200.91    246.83 o 
   1   3   1       21.50       33.16      4.14 o 
   2   3   1     1024.91     1143.98     28.74 o 
   3   3   1      676.62      759.47     21.70 o 
   4   3   1      394.75      405.59     12.61 o 
   5   3   1     2754.93     2775.43     62.10 o 
   6   3   1       98.42      113.35      7.75 o 
   7   3   1      314.09      331.31     12.40 o 
   8   3   1      374.50      403.28     18.05 o 
   9   3   1     1240.69     1212.87     39.75 o 
  10   3   1      413.37      344.22     19.54 o 
  11   3   1      148.63      155.08     12.56 o 
  12   3   1      192.00      194.78     17.60 o 
  13   3   1      689.63      642.92     34.01 o 
  14   3   1      184.33      201.85     20.82 o 
  15   3   1       16.92       26.36     14.74 o 
 -14   4   1      265.06      313.87     38.43 o 
 -13   4   1      244.05      274.06     22.51 o 
 -12   4   1      280.69      304.90     23.05 o 
 -11   4   1       85.76       85.53     13.10 o 
 -10   4   1       61.56       75.64      7.35 o 
  -9   4   1      697.01      681.58     19.64 o 
  -8   4   1      344.16      361.32     11.47 o 
  -7   4   1      188.20      211.87      7.77 o 
  -6   4   1     3159.57     3115.14     51.03 o 
  -5   4   1     1019.71     1075.32     20.17 o 
  -4   4   1      375.43      382.20      9.44 o 
  -3   4   1     1866.73     2032.18     34.10 o 
  -2   4   1      880.50     1040.24     25.51 o 
  -1   4   1     6719.18     7639.71    133.41 o 
   1   4   1     7054.71     7847.70    164.01 o 
   2   4   1     1231.00     1394.98     29.86 o 
   3   4   1     1717.96     1869.35     40.34 o 
   4   4   1      396.17      415.89     12.81 o 
   5   4   1     1098.96     1164.04     28.52 o 
   6   4   1     3281.18     3198.53     71.54 o 
   7   4   1      186.31      209.22     10.80 o 
   8   4   1      339.91      365.06     19.58 o 
   9   4   1      800.27      773.75     21.66 o 
  10   4   1       58.18       60.47      7.23 o 
  11   4   1       69.90       84.87     10.21 o 
  12   4   1      266.46      274.57     29.79 o 
  13   4   1      235.98      213.33     20.84 o 
  14   4   1      213.17      226.85     30.76 o 
 -14   5   1       46.48       48.24     13.23 o 
 -13   5   1      343.27      337.06     31.44 o 
 -12   5   1      243.18      233.00     26.52 o 
 -11   5   1        5.36        1.83      8.57 o 
 -10   5   1      775.22      734.52     31.41 o 
  -9   5   1      402.38      386.19     20.43 o 
  -8   5   1      293.14      302.58     11.97 o 
  -7   5   1     1618.15     1553.34     39.29 o 
  -6   5   1      971.86      969.47     20.42 o 
  -5   5   1     2064.23     2166.92     40.13 o 
  -4   5   1      201.39      248.65      7.84 o 
  -3   5   1     1514.17     1517.24     29.81 o 
  -2   5   1      834.57      815.41     17.34 o 
  -1   5   1     1889.17     1894.35     35.43 o 
   1   5   1     1866.51     1846.90     42.34 o 
   2   5   1      819.01      801.53     17.75 o 
   3   5   1     1582.70     1555.45     30.51 o 
   4   5   1      181.27      245.58      9.19 o 
   5   5   1     2341.77     2416.82     48.19 o 
   6   5   1     1041.44     1019.70     24.63 o 
   7   5   1     1695.04     1632.61     37.17 o 
   8   5   1      272.34      270.61     12.30 o 
   9   5   1      290.62      281.72     13.35 o 
  10   5   1      669.59      620.29     22.64 o 
  11   5   1        5.53        2.23      7.02 o 
  12   5   1      237.96      193.45     19.76 o 
  13   5   1      303.07      288.84     24.50 o 
  14   5   1       65.55       81.32     14.86 o 
 -14   6   1      446.87      470.13     32.42 o 
 -13   6   1       71.28       66.76     14.07 o 
 -12   6   1      203.68      213.65     20.96 o 
 -11   6   1       38.73       60.73     13.29 o 
 -10   6   1      389.41      385.45     25.26 o 
  -9   6   1      606.27      606.80     47.20 o 
  -8   6   1      260.72      265.27     15.69 o 
  -7   6   1      785.82      803.84     21.88 o 
  -6   6   1     1327.01     1287.65     27.63 o 
  -5   6   1      650.52      675.76     16.50 o 
  -4   6   1      742.65      781.28     17.82 o 
  -3   6   1     1234.44     1250.34     26.16 o 
  -2   6   1     4970.55     5132.45     91.58 o 
  -1   6   1     1939.32     2047.62     38.97 o 
   1   6   1     1993.52     2019.11     47.96 o 
   2   6   1     5111.55     5164.54     91.95 o 
   3   6   1     1300.32     1317.38     26.90 o 
   4   6   1      755.24      812.24     22.77 o 
   5   6   1      697.44      728.24     17.57 o 
   6   6   1     1346.04     1318.14     28.58 o 
   7   6   1      704.01      765.27     23.40 o 
   8   6   1      294.56      309.77     12.02 o 
   9   6   1      594.24      589.57     23.67 o 
  10   6   1      412.04      410.35     21.49 o 
  11   6   1       39.94       60.17     13.39 o 
  12   6   1      201.39      170.05     18.76 o 
  13   6   1       63.63       74.49     14.66 o 
  14   6   1      429.74      451.43     32.10 o 
 -13   7   1      630.38      642.89     37.45 o 
 -12   7   1      176.22      194.64     20.43 o 
 -11   7   1       44.20       52.73     12.25 o 
 -10   7   1      173.99      160.63     17.81 o 
  -9   7   1       73.82       80.12     12.76 o 
  -8   7   1      318.00      288.92     18.11 o 
  -7   7   1       80.95       83.26      9.43 o 
  -6   7   1      340.60      339.40     16.20 o 
  -5   7   1      878.33      827.99     18.62 o 
  -4   7   1      109.60      138.60      7.96 o 
  -3   7   1       42.42       44.95      4.01 o 
  -2   7   1      554.86      565.43     13.61 o 
  -1   7   1     1756.13     1698.00     33.12 o 
   0   7   1       27.18       59.75      6.41 o 
   1   7   1     1555.54     1574.54     40.59 o 
   2   7   1      445.00      442.10     13.09 o 
   3   7   1       38.76       32.31      4.38 o 
   4   7   1       89.01      121.05      6.98 o 
   5   7   1      801.04      728.07     18.82 o 
   6   7   1      333.77      328.96     11.78 o 
   7   7   1       91.11       87.25      6.76 o 
   8   7   1      311.60      291.74     17.33 o 
   9   7   1       42.94       40.71      8.44 o 
  10   7   1      135.58      148.64     17.00 o 
  11   7   1       35.42       42.78     11.05 o 
  12   7   1      169.49      173.08     19.64 o 
  13   7   1      629.89      614.36     36.77 o 
 -13   8   1      235.72      278.29     25.76 o 
 -12   8   1       64.18       74.39     14.16 o 
 -11   8   1      186.69      191.08     21.63 o 
 -10   8   1      984.94      981.27     42.39 o 
  -9   8   1      488.65      476.98     28.91 o 
  -8   8   1      206.32      230.24     30.50 o 
  -7   8   1      491.32      448.47     20.61 o 
  -6   8   1     1879.26     1887.81     49.09 o 
  -5   8   1     1489.46     1448.80     51.42 o 
  -4   8   1       77.08       80.55      5.28 o 
  -3   8   1      400.75      385.11     11.62 o 
  -2   8   1      837.77      769.84     18.44 o 
  -1   8   1      199.11      202.92      8.88 o 
   0   8   1       30.94       16.21      6.89 o 
   1   8   1      238.96      253.11     11.87 o 
   2   8   1      820.33      753.13     18.71 o 
   3   8   1      371.94      379.52     12.15 o 
   4   8   1       74.28       78.67      6.16 o 
   5   8   1     1435.18     1440.18     31.41 o 
   6   8   1     1770.06     1759.47     38.02 o 
   7   8   1      531.30      489.38     21.40 o 
   8   8   1      231.19      220.13     15.69 o 
   9   8   1      546.57      507.30     23.94 o 
  10   8   1     1074.71     1103.28     43.83 o 
  11   8   1      194.36      177.54     19.68 o 
  12   8   1       76.77       90.43     17.40 o 
  13   8   1      237.72      202.72     23.72 o 
 -12   9   1      120.74      119.06     17.73 o 
 -11   9   1       45.55       39.58     17.23 o 
 -10   9   1      185.82      158.03     18.37 o 
  -9   9   1      301.93      293.44     23.69 o 
  -8   9   1      126.87      105.18     16.13 o 
  -7   9   1     1004.56      993.62     35.46 o 
  -6   9   1      230.50      259.96     18.17 o 
  -5   9   1     1505.21     1513.92     42.69 o 
  -4   9   1      229.07      240.59     11.60 o 
  -3   9   1      593.08      529.28     14.54 o 
  -2   9   1      914.74      851.41     21.07 o 
  -1   9   1     1533.93     1463.72     31.09 o 
   0   9   1      614.69      572.57     28.62 o 
   1   9   1     1519.31     1431.88     38.34 o 
   2   9   1      961.66      936.83     21.94 o 
   3   9   1      539.46      468.00     14.57 o 
   4   9   1      239.41      243.52     10.70 o 
   5   9   1     1446.14     1505.40     37.20 o 
   6   9   1      258.71      285.86     17.35 o 
   7   9   1      994.18      962.81     43.78 o 
   8   9   1      131.03      106.89     12.64 o 
   9   9   1      269.71      267.61     23.10 o 
  10   9   1      192.66      205.07     26.05 o 
  11   9   1       34.92       31.17     11.62 o 
  12   9   1      120.59      106.23     21.46 o 
 -12  10   1       19.76       14.74     12.28 o 
 -11  10   1      139.55      144.43     18.10 o 
 -10  10   1      376.85      395.92     29.83 o 
  -9  10   1      300.83      340.18     25.99 o 
  -8  10   1       82.65       96.27     20.15 o 
  -7  10   1      333.41      360.37     25.33 o 
  -6  10   1     1592.68     1559.60     45.76 o 
  -5  10   1     1295.75     1287.41     38.27 o 
  -4  10   1       35.65       32.88      7.56 o 
  -3  10   1      131.98      146.66     10.19 o 
  -2  10   1     1227.96     1142.88     30.49 o 
  -1  10   1      717.52      711.23     18.66 o 
   0  10   1      657.61      642.89     24.67 o 
   1  10   1      705.93      655.61     20.18 o 
   2  10   1     1320.01     1232.86     27.78 o 
   3  10   1      159.62      188.94      9.89 o 
   4  10   1       45.11       38.30      6.46 o 
   5  10   1     1202.33     1228.81     38.16 o 
   6  10   1     1680.37     1633.05     53.07 o 
   7  10   1      361.73      348.04     28.81 o 
   8  10   1       96.82      109.14     12.62 o 
   9  10   1      264.14      264.95     23.62 o 
  10  10   1      453.16      522.28     37.23 o 
  11  10   1      154.41      154.98     20.13 o 
  12  10   1       28.74       10.07     12.34 o 
 -11  11   1       27.03       59.26     20.08 o 
 -10  11   1       30.55       38.06     11.90 o 
  -9  11   1      294.88      304.71     25.39 o 
  -8  11   1        7.77       10.35     12.12 o 
  -7  11   1      436.11      463.34     28.94 o 
  -6  11   1      165.45      147.77     14.22 o 
  -5  11   1      370.00      338.91     19.69 o 
  -4  11   1      130.72      141.90     12.87 o 
  -3  11   1      355.30      335.89     18.36 o 
  -2  11   1      207.93      187.84     11.81 o 
  -1  11   1       63.04       72.47      7.15 o 
   0  11   1       36.51       38.45      5.68 o 
   1  11   1      124.44      142.96     10.06 o 
   2  11   1      247.73      239.59     11.51 o 
   3  11   1      373.08      369.93     18.34 o 
   4  11   1      130.14      117.37     12.26 o 
   5  11   1      397.69      414.83     21.28 o 
   6  11   1      206.72      202.14     16.63 o 
   7  11   1      431.97      419.91     23.16 o 
   8  11   1        6.29       -8.03      8.03 o 
   9  11   1      253.62      294.59     25.24 o 
  10  11   1       39.58       48.92     16.83 o 
  11  11   1       20.80       30.44     12.44 o 
 -10  12   1       36.94       46.86     13.71 o 
  -9  12   1       20.77       26.16     11.83 o 
  -8  12   1       35.01       46.38     12.87 o 
  -7  12   1      130.60      116.47     16.10 o 
  -6  12   1      177.37      164.02     18.18 o 
  -5  12   1      136.39      153.34     14.62 o 
  -4  12   1        0.33        1.22      6.54 o 
  -3  12   1      194.50      187.88     14.99 o 
  -2  12   1      800.40      775.64     27.87 o 
  -1  12   1       34.58       24.48      6.24 o 
   0  12   1        1.25        0.13      4.23 o 
   1  12   1       16.91        3.19      4.63 o 
   2  12   1      879.73      826.22     28.24 o 
   3  12   1      228.40      218.61     15.82 o 
   4  12   1        0.08        7.76      6.89 o 
   5  12   1      178.08      185.27     15.74 o 
   6  12   1      188.83      183.99     16.25 o 
   7  12   1      145.32      128.90     17.11 o 
   8  12   1       45.95       56.62     12.53 o 
   9  12   1       12.43        7.01      9.56 o 
  10  12   1       49.63       77.06     15.21 o 
  -9  13   1      310.45      352.93     36.97 o 
  -8  13   1        2.35        5.34     11.47 o 
  -7  13   1      308.67      320.92     26.68 o 
  -6  13   1      115.75      119.27     16.89 o 
  -5  13   1      496.26      469.00     29.52 o 
  -4  13   1       16.46       21.62      8.22 o 
  -3  13   1      392.83      369.18     21.18 o 
  -2  13   1      108.90      104.04     16.74 o 
  -1  13   1      691.56      622.27     28.70 o 
   0  13   1      213.32      257.90     17.04 o 
   1  13   1      635.89      582.69     23.87 o 
   2  13   1      146.20      122.52     14.82 o 
   3  13   1      428.63      445.39     27.76 o 
   4  13   1       27.03       26.87      8.87 o 
   5  13   1      454.71      452.62     24.26 o 
   6  13   1      118.33      127.62     14.25 o 
   7  13   1      309.83      323.14     26.47 o 
   8  13   1        5.88        6.50     11.00 o 
   9  13   1      276.00      273.83     26.47 o 
  -8  14   1       78.09       53.85     14.62 o 
  -7  14   1      377.97      372.85     42.48 o 
  -6  14   1      143.42      165.51     21.08 o 
  -5  14   1      144.54      165.66     19.21 o 
  -4  14   1      165.45      170.76     18.96 o 
  -3  14   1        7.02       21.34     10.16 o 
  -2  14   1      420.14      441.76     23.02 o 
  -1  14   1       32.31       63.55     12.29 o 
   0  14   1       65.15       59.33     12.49 o 
   1  14   1       35.95       47.61     11.53 o 
   2  14   1      397.66      403.32     26.27 o 
   3  14   1        2.92        3.72      7.55 o 
   4  14   1      149.93      166.40     15.73 o 
   5  14   1      161.89      181.45     16.71 o 
   6  14   1      137.79      152.42     19.09 o 
   7  14   1      395.42      385.87     29.76 o 
   8  14   1       75.11       77.26     16.50 o 
  -7  15   1      253.40      273.04     25.94 o 
  -6  15   1       22.00       24.45     12.14 o 
  -5  15   1      311.06      293.32     25.64 o 
  -4  15   1      113.84      141.29     17.78 o 
  -3  15   1      274.95      287.39     20.03 o 
  -2  15   1       21.33        4.88     10.94 o 
  -1  15   1      316.23      345.30     25.01 o 
   0  15   1      174.87      177.85     22.96 o 
   1  15   1      335.24      276.87     28.48 o 
   2  15   1       13.44       -4.17      9.33 o 
   3  15   1      248.55      264.25     22.82 o 
   4  15   1      124.82      122.75     14.22 o 
   5  15   1      331.53      331.53     26.54 o 
   6  15   1       29.70       27.36     11.93 o 
   7  15   1      258.28      281.92     26.44 o 
  -4  16   1      206.78      236.43     29.41 o 
  -3  16   1      136.77      148.35     23.63 o 
  -2  16   1      114.27       96.21     15.73 o 
  -1  16   1      145.03      167.47     24.29 o 
   0  16   1      255.20      270.36     29.00 o 
   1  16   1      130.86      147.85     27.69 o 
   2  16   1      127.64      158.12     22.62 o 
   3  16   1      142.88      157.45     22.45 o 
   4  16   1      205.16      227.88     28.63 o 
   0   0   2    34782.60    35700.20   1050.60 o 
   1   0   2       22.75       13.92      1.43 o 
   2   0   2      961.35     1099.61     20.59 o 
   3   0   2     6392.86     6859.34    118.50 o 
   4   0   2      677.27      680.41     14.89 o 
   5   0   2     8273.01     8808.62    167.70 o 
   6   0   2      597.60      595.48     16.37 o 
   7   0   2     3328.58     3151.52     64.98 o 
   8   0   2     2492.63     2506.46     53.88 o 
   9   0   2      330.86      313.26     14.89 o 
  10   0   2      118.24      102.37      8.06 o 
  11   0   2     1914.60     1755.56     43.46 o 
  12   0   2      900.41      883.53     27.53 o 
  13   0   2      295.96      276.30     18.80 o 
  14   0   2      168.43      133.47     19.94 o 
  15   0   2       86.08       48.18     21.27 o 
 -15   1   2      204.98      177.75     32.80 o 
 -14   1   2       83.38      116.48     15.38 o 
 -13   1   2      142.69      165.06     15.24 o 
 -12   1   2      998.53      926.48     28.95 o 
 -11   1   2     1422.11     1454.55     38.20 o 
 -10   1   2        1.41       -0.93      3.58 o 
  -9   1   2       86.11       75.36      6.71 o 
  -8   1   2     4854.87     5116.12    100.74 o 
  -7   1   2     3516.19     3516.73     72.10 o 
  -6   1   2      598.14      663.96     17.67 o 
  -5   1   2      839.28      802.84     17.64 o 
  -4   1   2     7890.45     8513.54    157.61 o 
  -3   1   2     5660.56     6191.39    129.31 o 
  -2   1   2      443.71      454.55     10.87 o 
  -1   1   2     3042.17     3458.29     63.77 o 
   0   1   2     9310.66    10674.07    182.03 o 
   1   1   2     2814.18     3226.97     57.92 o 
   2   1   2      445.95      475.76      9.89 o 
   3   1   2     5430.04     5978.85     96.96 o 
   4   1   2     7311.31     8080.73    157.22 o 
   5   1   2      786.81      783.04     19.28 o 
   6   1   2      583.81      641.30     17.33 o 
   7   1   2     3594.56     3541.98     71.92 o 
   8   1   2     4634.12     4891.57    100.42 o 
   9   1   2       76.94       73.77      7.35 o 
  10   1   2        4.84        9.80      5.11 o 
  11   1   2     1492.82     1531.34     34.92 o 
  12   1   2      937.44      922.62     31.54 o 
  13   1   2      128.26      149.62     15.60 o 
  14   1   2       98.48      122.73     19.44 o 
  15   1   2      211.93      164.33     33.54 o 
 -15   2   2      380.52      410.20     36.40 o 
 -14   2   2      105.90      128.88     16.32 o 
 -13   2   2      266.27      269.79     18.77 o 
 -12   2   2      684.06      739.99     24.65 o 
 -11   2   2     1619.75     1561.76     40.18 o 
 -10   2   2       53.89       51.26      5.90 o 
  -9   2   2      104.56      129.38      7.81 o 
  -8   2   2     2511.29     2470.94     42.12 o 
  -7   2   2      802.62      674.00     14.57 o 
  -6   2   2      960.99     1012.44     19.12 o 
  -5   2   2      581.37      653.80     13.36 o 
  -4   2   2     4972.67     5338.63     79.23 o 
  -3   2   2      418.76      449.36      9.57 o 
  -2   2   2     4901.79     5477.88     94.82 o 
  -1   2   2     4762.89     5285.83     93.08 o 
   0   2   2     1987.49     2464.58     43.50 o 
   1   2   2     5012.60     5494.15    101.97 o 
   2   2   2     4946.45     5415.66    103.66 o 
   3   2   2      287.00      325.73     14.00 o 
   4   2   2     4503.51     4849.31    129.84 o 
   5   2   2      728.56      769.68     23.67 o 
   6   2   2      979.89     1034.10     32.22 o 
   7   2   2      823.44      682.15     24.65 o 
   8   2   2     2528.78     2485.09     69.63 o 
   9   2   2      156.32      200.50     14.52 o 
  10   2   2       65.39       72.38      8.79 o 
  11   2   2     1589.02     1534.36     43.79 o 
  12   2   2      657.01      666.02     22.99 o 
  13   2   2      255.49      264.35     25.61 o 
  14   2   2      121.62      137.67     46.99 o 
  15   2   2      355.40      366.21     35.69 o 
 -15   3   2       41.68       25.13     14.38 o 
 -14   3   2      166.73      174.04     23.86 o 
 -13   3   2       77.62       69.98     11.37 o 
 -12   3   2      872.51      875.02     31.39 o 
 -11   3   2      375.08      418.42     19.19 o 
 -10   3   2       38.38       48.39      6.58 o 
  -9   3   2      389.62      387.13     11.81 o 
  -8   3   2      767.64      718.31     15.91 o 
  -7   3   2      616.53      642.55     14.10 o 
  -6   3   2     1880.01     1935.72     33.12 o 
  -5   3   2     2533.55     2600.61     41.82 o 
  -4   3   2      522.65      522.28     11.11 o 
  -3   3   2     4252.01     4631.61     82.29 o 
  -2   3   2      375.08      395.10      9.67 o 
  -1   3   2    10418.87    11932.78    176.71 o 
   0   3   2    18697.46    20562.95    382.96 o 
   1   3   2    10519.80    11935.08    250.22 o 
   2   3   2      384.93      365.04     34.73 o 
   3   3   2     4221.17     4692.12    143.27 o 
   4   3   2      352.65      363.24     20.45 o 
   5   3   2     2509.59     2597.32     69.07 o 
   6   3   2     1898.19     2009.74     54.91 o 
   7   3   2      580.70      619.43     23.33 o 
   8   3   2      727.11      694.08     23.59 o 
   9   3   2      423.63      428.07     16.77 o 
  10   3   2       50.17       58.98      7.02 o 
  11   3   2      388.63      402.51     19.09 o 
  12   3   2      879.76      843.21     34.54 o 
  13   3   2       58.01       71.68     12.27 o 
  14   3   2      168.77      193.66     27.24 o 
  15   3   2       17.64       17.58     15.23 o 
 -14   4   2       82.68      100.26     17.56 o 
 -13   4   2       88.40       78.16     13.52 o 
 -12   4   2     1007.28     1011.57     35.26 o 
 -11   4   2     1651.17     1615.74     46.69 o 
 -10   4   2      190.46      175.95     12.66 o 
  -9   4   2      117.41      120.53      7.84 o 
  -8   4   2     2273.78     2147.95     38.21 o 
  -7   4   2      876.35      816.77     16.81 o 
  -6   4   2      942.69      916.92     18.03 o 
  -5   4   2      167.20      188.84      5.89 o 
  -4   4   2     6527.64     6601.24    100.68 o 
  -3   4   2     1027.29     1041.11     19.57 o 
  -2   4   2     2389.65     2509.83     46.42 o 
  -1   4   2      312.93      343.27      8.22 o 
   0   4   2     7772.34     8230.39    142.03 o 
   1   4   2      370.13      411.92     11.99 o 
   2   4   2     2439.55     2526.52    114.52 o 
   3   4   2     1018.33      984.57     39.75 o 
   4   4   2     6758.89     6711.17    142.78 o 
   5   4   2      104.32      130.31      8.32 o 
   6   4   2      968.96      973.60     26.15 o 
   7   4   2      859.39      785.06     23.83 o 
   8   4   2     2370.18     2319.37     54.55 o 
   9   4   2      132.90      144.73     14.27 o 
  10   4   2      166.02      155.42     11.82 o 
  11   4   2     1603.63     1487.98     44.52 o 
  12   4   2      964.57      956.51     33.04 o 
  13   4   2       72.00       70.00     21.96 o 
  14   4   2       75.38       75.41     14.67 o 
 -14   5   2       65.78       76.58     14.52 o 
 -13   5   2      129.65      144.00     17.85 o 
 -12   5   2      751.78      700.25     34.01 o 
 -11   5   2       62.34       89.19     11.69 o 
 -10   5   2       13.09        7.26      6.87 o 
  -9   5   2       50.22       46.95      8.64 o 
  -8   5   2     2903.61     2778.32     54.30 o 
  -7   5   2     2679.90     2541.94     58.82 o 
  -6   5   2      690.18      665.68     14.23 o 
  -5   5   2     1915.64     2034.50     34.62 o 
  -4   5   2     4559.00     4466.86     69.08 o 
  -3   5   2     2500.15     2653.84     46.66 o 
  -2   5   2       37.70       46.09      3.05 o 
  -1   5   2     4003.45     4336.36    108.94 o 
   0   5   2    19922.46    21918.63    409.60 o 
   1   5   2     3896.11     4264.85     94.21 o 
   2   5   2       31.50       35.53      4.41 o 
   3   5   2     2730.53     2901.61     56.47 o 
   4   5   2     4492.88     4389.20     97.89 o 
   5   5   2     1974.88     2141.44     49.59 o 
   6   5   2      728.08      724.90     29.97 o 
   7   5   2     2784.15     2740.39     92.61 o 
   8   5   2     2781.86     2651.46     65.23 o 
   9   5   2       45.96       54.71      6.67 o 
  10   5   2       17.10       16.33      6.70 o 
  11   5   2       53.97       71.44     11.77 o 
  12   5   2      741.98      689.35     49.06 o 
  13   5   2      149.66      150.01     18.36 o 
  14   5   2       62.63       84.17     15.21 o 
 -14   6   2       24.09       45.19     12.86 o 
 -13   6   2       67.58       90.35     15.74 o 
 -12   6   2     1134.27     1176.76     46.27 o 
 -11   6   2      667.20      643.89     31.70 o 
 -10   6   2        7.22        0.50      8.34 o 
  -9   6   2      386.42      415.11     24.71 o 
  -8   6   2      947.92      958.00     27.64 o 
  -7   6   2     2142.08     2077.67     51.20 o 
  -6   6   2     1179.11     1157.66     25.83 o 
  -5   6   2      617.02      588.57     13.09 o 
  -4   6   2      594.10      644.87     15.92 o 
  -3   6   2       44.24       60.93      3.99 o 
  -2   6   2     1029.50     1155.28     23.43 o 
  -1   6   2      528.73      487.77     12.31 o 
   0   6   2      837.86      725.67     22.56 o 
   1   6   2      509.44      466.98     15.70 o 
   2   6   2     1001.54     1114.24     26.55 o 
   3   6   2       98.63      121.61      6.53 o 
   4   6   2      767.30      815.53     19.77 o 
   5   6   2      554.38      534.12     16.36 o 
   6   6   2     1219.50     1157.00     29.29 o 
   7   6   2     2233.23     2261.31     48.54 o 
   8   6   2     1023.22     1010.78     26.71 o 
   9   6   2      333.82      330.22     17.64 o 
  10   6   2        2.89        0.27      7.42 o 
  11   6   2      617.15      614.27     27.01 o 
  12   6   2     1119.83     1079.26     45.67 o 
  13   6   2       78.30       81.29     15.38 o 
  14   6   2       19.13       15.94     10.99 o 
 -13   7   2       90.10      121.01     17.75 o 
 -12   7   2      811.33      806.80     38.51 o 
 -11   7   2      556.17      570.23     31.85 o 
 -10   7   2       55.26       67.65     14.90 o 
  -9   7   2     1709.74     1601.62     55.89 o 
  -8   7   2     3560.87     3629.07    102.56 o 
  -7   7   2      692.23      688.45     24.33 o 
  -6   7   2      200.01      206.02     12.84 o 
  -5   7   2     1332.79     1347.80     31.15 o 
  -4   7   2     4017.56     3954.06     72.14 o 
  -3   7   2     2605.80     2632.47     49.67 o 
  -2   7   2      244.10      266.00      8.75 o 
  -1   7   2     6016.65     6149.99    133.31 o 
   0   7   2     7434.16     7622.94    147.10 o 
   1   7   2     6008.78     6143.00    269.85 o 
   2   7   2      220.09      245.23     12.56 o 
   3   7   2     2624.46     2638.88     50.72 o 
   4   7   2     4019.30     3952.22     73.45 o 
   5   7   2     1290.79     1318.82     29.25 o 
   6   7   2      205.75      223.46     10.26 o 
   7   7   2      675.78      713.97     19.36 o 
   8   7   2     3581.84     3574.64     77.56 o 
   9   7   2     1751.81     1694.07     49.81 o 
  10   7   2       63.14       75.31     11.09 o 
  11   7   2      623.75      621.23     33.04 o 
  12   7   2      844.26      903.51     40.12 o 
  13   7   2      101.67       91.90     16.26 o 
 -13   8   2      140.50      148.03     19.51 o 
 -12   8   2      246.99      250.79     23.70 o 
 -11   8   2      640.78      606.42     35.79 o 
 -10   8   2       26.52       33.08     10.95 o 
  -9   8   2      322.88      349.12     24.82 o 
  -8   8   2      278.58      246.26     20.70 o 
  -7   8   2     2425.36     2328.07     71.49 o 
  -6   8   2       37.47       28.63      6.68 o 
  -5   8   2      168.98      173.24     12.01 o 
  -4   8   2     1955.30     1877.51     65.83 o 
  -3   8   2      688.86      641.40     15.68 o 
  -2   8   2       61.07       47.09      4.60 o 
  -1   8   2     2148.71     2225.30     42.95 o 
   0   8   2     1032.45      950.88     28.62 o 
   1   8   2     2168.82     2136.31     47.28 o 
   2   8   2       78.08       61.63      6.64 o 
   3   8   2      663.72      599.73     16.58 o 
   4   8   2     1919.10     1901.71     38.95 o 
   5   8   2      160.25      149.47      8.64 o 
   6   8   2       32.78       36.44      5.29 o 
   7   8   2     2397.66     2324.72     61.21 o 
   8   8   2      348.76      345.17     23.21 o 
   9   8   2      273.05      281.89     19.03 o 
  10   8   2       22.81       31.62     10.64 o 
  11   8   2      635.91      596.74     34.71 o 
  12   8   2      281.44      274.77     24.65 o 
  13   8   2      111.99      128.71     23.94 o 
 -12   9   2     1179.81     1148.66     49.68 o 
 -11   9   2      522.41      508.29     41.97 o 
 -10   9   2       64.63      106.83     15.59 o 
  -9   9   2      437.03      432.48     28.40 o 
  -8   9   2     1609.36     1590.47     56.41 o 
  -7   9   2      458.31      468.44     27.70 o 
  -6   9   2      106.19      121.94     11.24 o 
  -5   9   2      380.95      410.08     25.55 o 
  -4   9   2     3082.31     2988.89     73.43 o 
  -3   9   2      166.28      181.54     10.17 o 
  -2   9   2      435.72      456.02     13.58 o 
  -1   9   2     2439.03     2435.07     47.47 o 
   0   9   2     5599.94     5704.79    113.42 o 
   1   9   2     2359.06     2382.48     47.69 o 
   2   9   2      439.89      478.07     17.18 o 
   3   9   2      188.32      199.22      9.92 o 
   4   9   2     3026.88     3047.53     59.27 o 
   5   9   2      404.64      412.41     14.29 o 
   6   9   2      106.69       98.99     11.05 o 
   7   9   2      487.31      482.59     22.72 o 
   8   9   2     1631.54     1652.27     48.28 o 
   9   9   2      460.46      422.39     23.16 o 
  10   9   2       56.39       87.07     14.73 o 
  11   9   2      613.95      576.71     34.76 o 
  12   9   2     1169.58     1233.43     51.18 o 
 -12  10   2      162.72      181.85     21.76 o 
 -11  10   2      347.45      358.82     31.20 o 
 -10  10   2        1.93       15.28     11.69 o 
  -9  10   2      479.70      499.41     33.54 o 
  -8  10   2      315.43      344.29     25.68 o 
  -7  10   2      579.13      488.06     44.63 o 
  -6  10   2      370.07      324.09     23.67 o 
  -5  10   2      439.35      379.36     19.38 o 
  -4  10   2      363.29      354.87     18.57 o 
  -3  10   2      760.83      771.68     26.73 o 
  -2  10   2      739.16      688.48     20.84 o 
  -1  10   2     1947.55     1959.14     40.32 o 
   0  10   2     1496.55     1352.88     33.27 o 
   1  10   2     1931.33     1931.74     40.62 o 
   2  10   2      742.83      687.87     23.53 o 
   3  10   2      812.07      827.23     21.51 o 
   4  10   2      435.32      450.08     14.98 o 
   5  10   2      509.55      476.94     17.91 o 
   6  10   2      413.44      413.10     21.32 o 
   7  10   2      655.96      635.43     25.98 o 
   8  10   2      322.33      318.31     20.49 o 
   9  10   2      472.38      460.28     30.59 o 
  10  10   2        5.89       16.33     10.01 o 
  11  10   2      423.23      440.66     31.78 o 
  12  10   2      165.45      172.30     21.27 o 
 -11  11   2       97.90      104.33     17.62 o 
 -10  11   2      257.21      268.31     24.70 o 
  -9  11   2       62.83       67.27     16.26 o 
  -8  11   2      422.22      450.53     29.87 o 
  -7  11   2      727.36      739.23     39.16 o 
  -6  11   2      143.82      133.28     16.39 o 
  -5  11   2      197.89      193.66     15.00 o 
  -4  11   2     1026.07      996.93     32.68 o 
  -3  11   2      649.82      597.63     24.15 o 
  -2  11   2       28.52       35.44      6.51 o 
  -1  11   2      560.64      541.68     23.00 o 
   0  11   2     1840.91     1793.58     42.41 o 
   1  11   2      555.30      535.21     16.66 o 
   2  11   2       35.88       28.79      6.68 o 
   3  11   2      754.99      738.68     20.15 o 
   4  11   2     1010.38      990.35     28.59 o 
   5  11   2      215.20      215.82     16.12 o 
   6  11   2      129.60      130.92     13.37 o 
   7  11   2      739.48      789.29     30.04 o 
   8  11   2      430.60      458.40     24.78 o 
   9  11   2       59.76       65.24     13.29 o 
  10  11   2      236.70      224.80     22.71 o 
  11  11   2      125.47      124.54     18.35 o 
 -10  12   2       52.65       40.97     13.63 o 
  -9  12   2      236.41      256.69     37.04 o 
  -8  12   2      414.89      409.35     29.77 o 
  -7  12   2      263.38      258.41     23.18 o 
  -6  12   2       81.25       68.80     12.99 o 
  -5  12   2      190.69      186.61     18.90 o 
  -4  12   2      589.23      588.08     25.18 o 
  -3  12   2      179.52      168.02     14.29 o 
  -2  12   2      155.49      159.91     13.65 o 
  -1  12   2      475.82      462.33     19.97 o 
   0  12   2      103.78       95.80     10.60 o 
   1  12   2      507.37      519.91     17.07 o 
   2  12   2      187.19      199.98     14.77 o 
   3  12   2      221.76      225.20     13.92 o 
   4  12   2      658.79      609.89     25.24 o 
   5  12   2      198.97      201.56     16.48 o 
   6  12   2       62.19       61.44     10.96 o 
   7  12   2      299.25      315.99     24.13 o 
   8  12   2      416.21      469.56     31.22 o 
   9  12   2      197.13      189.75     21.15 o 
  10  12   2       37.18       54.40     13.65 o 
  -9  13   2      107.01      109.54     17.78 o 
  -8  13   2      463.46      457.46     32.55 o 
  -7  13   2       56.65       65.65     13.68 o 
  -6  13   2      144.96      154.21     18.69 o 
  -5  13   2       25.98       33.26     11.25 o 
  -4  13   2      835.87      826.42     30.58 o 
  -3  13   2      332.78      357.26     20.62 o 
  -2  13   2      126.32      116.43     12.44 o 
  -1  13   2      134.66      160.34     13.96 o 
   0  13   2      330.89      323.79     20.46 o 
   1  13   2      162.74      162.13     14.24 o 
   2  13   2      121.24      117.43     10.89 o 
   3  13   2      277.22      330.21     20.17 o 
   4  13   2      835.96      808.88     30.64 o 
   5  13   2       16.84       16.66      8.69 o 
   6  13   2      136.55      156.93     15.54 o 
   7  13   2       36.64       67.78     13.83 o 
   8  13   2      485.79      503.03     33.65 o 
   9  13   2      124.96      121.46     18.20 o 
  -8  14   2      516.46      514.11     35.08 o 
  -7  14   2      299.79      310.26     26.63 o 
  -6  14   2       72.74       83.51     15.58 o 
  -5  14   2      267.75      294.66     24.70 o 
  -4  14   2      185.09      203.41     19.94 o 
  -3  14   2      226.98      242.06     18.12 o 
  -2  14   2       22.58       17.99     10.94 o 
  -1  14   2      376.18      355.25     24.77 o 
   0  14   2      890.78      816.27     35.41 o 
   1  14   2      390.07      352.69     39.90 o 
   2  14   2       31.77       44.81     11.68 o 
   3  14   2      254.28      247.54     21.86 o 
   4  14   2      183.26      183.62     16.49 o 
   5  14   2      272.65      274.42     20.20 o 
   6  14   2       82.22       97.02     13.14 o 
   7  14   2      306.63      313.41     26.96 o 
   8  14   2      528.68      541.29     35.93 o 
  -6  15   2      132.75      146.44     19.32 o 
  -5  15   2      258.02      279.28     25.09 o 
  -4  15   2      564.85      546.34     33.18 o 
  -3  15   2      267.97      281.11     28.62 o 
  -2  15   2      250.98      266.37     22.92 o 
  -1  15   2      460.37      447.10     28.63 o 
   0  15   2      447.19      463.45     28.79 o 
   1  15   2      440.07      451.79     34.96 o 
   2  15   2      244.04      277.67     23.42 o 
   3  15   2      270.92      304.11     24.47 o 
   4  15   2      579.14      520.46     32.13 o 
   5  15   2      246.52      271.45     20.50 o 
   6  15   2      125.89      113.31     17.26 o 
  -4  16   2      187.36      204.18     21.46 o 
  -3  16   2      217.01      231.29     34.40 o 
  -2  16   2      207.55      281.68     30.47 o 
  -1  16   2      231.86      237.56     22.24 o 
   0  16   2      649.37      635.26     42.91 o 
   1  16   2      204.92      182.42     24.84 o 
   2  16   2      212.89      224.73     34.89 o 
   3  16   2      212.14      250.62     22.93 o 
   4  16   2      204.31      244.91     23.11 o 
   1   0   3       26.38       23.72      1.93 o 
   2   0   3     7370.62     8208.34    141.00 o 
   3   0   3     1686.03     1745.23     35.39 o 
   4   0   3     2850.54     2955.21     53.58 o 
   5   0   3     1084.20      968.12     20.69 o 
   6   0   3       13.15       11.45      3.09 o 
   7   0   3     3237.07     3267.99     66.97 o 
   8   0   3      197.70      219.78      9.91 o 
   9   0   3      843.77      804.31     20.82 o 
  10   0   3       24.55       27.56      5.43 o 
  11   0   3      616.05      628.22     19.22 o 
  12   0   3      122.81      115.58     12.49 o 
  13   0   3      849.96      825.75     30.89 o 
  14   0   3       52.09       69.12     13.54 o 
 -15   1   3       18.95       23.54     12.91 o 
 -14   1   3      786.58      795.48     36.02 o 
 -13   1   3       50.29       62.04     10.62 o 
 -12   1   3      646.98      648.92     21.26 o 
 -11   1   3       94.50      123.00     10.51 o 
 -10   1   3      451.50      474.33     15.73 o 
  -9   1   3       69.84       61.44      6.14 o 
  -8   1   3      202.74      222.23     11.21 o 
  -7   1   3        6.73        4.87      3.38 o 
  -6   1   3    10231.39    10496.81    201.72 o 
  -5   1   3      173.94      174.21      7.83 o 
  -4   1   3      760.65      820.96     19.39 o 
  -3   1   3     4016.00     4443.54     94.93 o 
  -2   1   3    10127.79    11091.99    233.49 o 
  -1   1   3      415.88      399.58     11.34 o 
   0   1   3       27.38       26.18      3.09 o 
   1   1   3      430.90      429.76      9.02 o 
   2   1   3    10233.24    11137.12    190.30 o 
   3   1   3     3888.59     4340.60     71.01 o 
   4   1   3      736.39      811.14     15.89 o 
   5   1   3      168.74      163.22      6.09 o 
   6   1   3    10356.76    10632.11    170.12 o 
   7   1   3        3.16        3.03      2.63 o 
   8   1   3      200.89      234.05      9.27 o 
   9   1   3       60.42       52.80      6.02 o 
  10   1   3      480.25      512.71     17.24 o 
  11   1   3       82.80      101.18     10.84 o 
  12   1   3      677.94      683.24     26.06 o 
  13   1   3       51.72       46.72     11.11 o 
  14   1   3      750.61      743.77     42.16 o 
  15   1   3       15.33        3.95     12.13 o 
 -15   2   3       97.91      127.32     19.62 o 
 -14   2   3      141.39      159.56     18.29 o 
 -13   2   3      880.23      841.03     28.50 o 
 -12   2   3      204.74      209.50     16.51 o 
 -11   2   3      382.81      375.03     20.52 o 
 -10   2   3       78.20       71.29     10.12 o 
  -9   2   3      733.56      689.56     21.13 o 
  -8   2   3       50.61       58.61      5.70 o 
  -7   2   3     1045.08     1033.71     22.59 o 
  -6   2   3     1393.04     1319.06     27.54 o 
  -5   2   3     1875.72     1763.46     34.14 o 
  -4   2   3        1.24        1.91      2.04 o 
  -3   2   3     1084.61     1159.93     23.05 o 
  -2   2   3     7392.04     8076.72    151.99 o 
  -1   2   3     2960.39     3363.40     61.25 o 
   0   2   3      962.49     1134.79     21.49 o 
   1   2   3     3189.99     3607.50     61.22 o 
   2   2   3     7288.61     7960.07    151.62 o 
   3   2   3     1106.56     1184.79     22.66 o 
   4   2   3        0.89        0.49      1.90 o 
   5   2   3     1860.34     1700.67     33.50 o 
   6   2   3     1369.12     1297.88     27.11 o 
   7   2   3      915.76      883.41     21.54 o 
   8   2   3       49.44       54.16      5.47 o 
   9   2   3      583.07      564.09     17.14 o 
  10   2   3       96.58       94.75      8.68 o 
  11   2   3      375.34      374.41     16.91 o 
  12   2   3      208.38      187.93     14.83 o 
  13   2   3      831.22      799.17     42.80 o 
  14   2   3      117.45      135.46     27.40 o 
  15   2   3       88.98       52.84     24.62 o 
 -14   3   3      530.41      570.33     33.26 o 
 -13   3   3      166.55      175.08     15.49 o 
 -12   3   3      383.37      396.57     19.69 o 
 -11   3   3      154.77      177.35     12.91 o 
 -10   3   3      545.57      568.88     19.75 o 
  -9   3   3       85.60       88.40      7.56 o 
  -8   3   3      155.19      160.70      8.98 o 
  -7   3   3      506.39      518.37     14.91 o 
  -6   3   3      769.15      704.88     16.84 o 
  -5   3   3      334.96      352.60     10.66 o 
  -4   3   3     2226.17     2325.95     43.74 o 
  -3   3   3     5055.67     5794.59    101.83 o 
  -2   3   3      301.49      312.83      8.02 o 
  -1   3   3     3950.33     4397.46     75.99 o 
   0   3   3     3559.84     3873.69     68.25 o 
   1   3   3     3828.69     4235.48     75.48 o 
   2   3   3      155.41      162.98     12.95 o 
   3   3   3     5032.01     5796.68    124.97 o 
   4   3   3     2191.20     2300.15     47.30 o 
   5   3   3      367.39      394.04     10.02 o 
   6   3   3      656.08      589.63     16.63 o 
   7   3   3      540.90      546.51     15.57 o 
   8   3   3      129.41      139.52     10.18 o 
   9   3   3       76.15       85.24      8.61 o 
  10   3   3      399.37      420.37     19.41 o 
  11   3   3      146.96      128.08     14.79 o 
  12   3   3      376.26      370.22     23.93 o 
  13   3   3      167.29      162.51     19.97 o 
  14   3   3      492.97      448.01     54.72 o 
 -14   4   3      262.19      280.58     30.54 o 
 -13   4   3     1054.22     1075.84     37.27 o 
 -12   4   3       44.62       43.69      9.49 o 
 -11   4   3      355.30      318.39     17.51 o 
 -10   4   3      165.28      179.28     12.92 o 
  -9   4   3      791.07      765.36     24.66 o 
  -8   4   3      213.42      216.92     10.67 o 
  -7   4   3      313.62      283.37     13.12 o 
  -6   4   3      712.79      708.96     17.65 o 
  -5   4   3     2289.34     2112.88     40.91 o 
  -4   4   3      389.56      438.03     11.93 o 
  -3   4   3      518.48      550.11     12.70 o 
  -2   4   3      548.25      533.25     11.30 o 
  -1   4   3     5835.99     6358.15     96.68 o 
   0   4   3      908.42      925.41     19.10 o 
   1   4   3     6084.90     6551.91    137.75 o 
   2   4   3      535.20      504.30     15.63 o 
   3   4   3      356.96      378.97     14.30 o 
   4   4   3      369.34      407.06     45.81 o 
   5   4   3     2167.10     1987.48     55.97 o 
   6   4   3      655.68      665.03     21.04 o 
   7   4   3      408.12      383.14     13.87 o 
   8   4   3      195.76      189.60     11.37 o 
   9   4   3      906.84      902.52     33.87 o 
  10   4   3      148.97      173.17     15.09 o 
  11   4   3      382.77      295.24     37.04 o 
  12   4   3       37.26       32.36     11.59 o 
  13   4   3     1000.53      943.29     76.03 o 
  14   4   3      251.84      287.80     30.33 o 
 -14   5   3      224.11      272.20     35.42 o 
 -13   5   3       20.01       44.04     11.85 o 
 -12   5   3      284.35      313.85     20.89 o 
 -11   5   3      406.31      427.84     22.99 o 
 -10   5   3      551.30      553.29     22.14 o 
  -9   5   3      146.09      148.70     11.61 o 
  -8   5   3      191.07      153.63     11.57 o 
  -7   5   3      977.95      898.31     22.44 o 
  -6   5   3     1426.63     1278.18     28.52 o 
  -5   5   3     1836.61     1998.82     40.48 o 
  -4   5   3      395.10      374.90     11.38 o 
  -3   5   3      603.59      554.05     14.24 o 
  -2   5   3      434.83      367.59     10.11 o 
  -1   5   3      252.19      330.56     10.35 o 
   0   5   3      249.49      284.58      8.59 o 
   1   5   3      219.28      277.53     11.83 o 
   2   5   3      655.44      572.42     15.68 o 
   3   5   3      593.34      576.24     25.80 o 
   4   5   3      418.34      400.05     20.91 o 
   5   5   3     1938.60     2049.00     42.71 o 
   6   5   3     1444.20     1292.10     29.61 o 
   7   5   3      983.33      906.95     23.04 o 
   8   5   3      194.26      191.86     12.07 o 
   9   5   3      118.30      126.29     10.73 o 
  10   5   3      649.79      685.31     23.56 o 
  11   5   3      385.23      407.41     20.77 o 
  12   5   3      274.24      286.44     22.52 o 
  13   5   3       11.67       39.65     13.54 o 
  14   5   3      269.71      289.40     35.61 o 
 -14   6   3      184.21      208.81     22.20 o 
 -13   6   3      790.21      855.63     38.57 o 
 -12   6   3       48.16       53.48     12.11 o 
 -11   6   3       98.42      121.20     13.52 o 
 -10   6   3      774.05      779.22     29.48 o 
  -9   6   3     1779.66     1794.69     49.55 o 
  -8   6   3      595.48      517.26     22.49 o 
  -7   6   3     1104.52     1071.65     25.50 o 
  -6   6   3     1147.46     1152.70     46.29 o 
  -5   6   3     2638.81     2561.61     50.93 o 
  -4   6   3      883.76      881.05     22.53 o 
  -3   6   3      753.59      658.18     15.56 o 
  -2   6   3      414.64      422.00     10.22 o 
  -1   6   3      922.58      813.00     18.11 o 
   0   6   3     1317.43     1462.12     29.45 o 
   1   6   3      966.80      814.98     18.65 o 
   2   6   3      423.13      446.07     15.23 o 
   3   6   3      709.74      616.71     41.38 o 
   4   6   3      831.66      823.39     24.34 o 
   5   6   3     2724.32     2629.49     61.46 o 
   6   6   3     1113.90     1100.73     48.49 o 
   7   6   3      941.01      929.83     29.09 o 
   8   6   3      558.98      499.24     18.92 o 
   9   6   3     1724.25     1640.35     41.24 o 
  10   6   3      796.96      732.94     27.11 o 
  11   6   3       82.16       77.06     12.82 o 
  12   6   3       38.48       55.71     12.59 o 
  13   6   3      824.94      729.25     39.22 o 
  14   6   3      193.07      197.76     22.23 o 
 -13   7   3       15.22        7.73     10.75 o 
 -12   7   3      209.17      212.44     21.20 o 
 -11   7   3      107.55      116.11     16.17 o 
 -10   7   3      535.07      539.17     29.34 o 
  -9   7   3       52.26       50.78     13.55 o 
  -8   7   3      853.95      809.83     29.90 o 
  -7   7   3       16.41       26.59      7.68 o 
  -6   7   3     1529.80     1437.87     36.04 o 
  -5   7   3      726.08      729.81     29.84 o 
  -4   7   3      147.92      152.82      7.09 o 
  -3   7   3       32.25       32.14      3.98 o 
  -2   7   3      831.61      740.51     16.39 o 
  -1   7   3       44.08       56.44      4.59 o 
   0   7   3     1029.99     1119.81     24.28 o 
   1   7   3       50.56       63.41      5.27 o 
   2   7   3      699.71      619.51     18.63 o 
   3   7   3       20.17       14.98      3.86 o 
   4   7   3      153.35      134.18      8.46 o 
   5   7   3      779.92      808.66     22.38 o 
   6   7   3     1553.66     1494.78     35.47 o 
   7   7   3       18.37       27.29      5.68 o 
   8   7   3      884.37      888.69     35.00 o 
   9   7   3       70.78       66.54     11.65 o 
  10   7   3      496.65      448.04     23.96 o 
  11   7   3      102.78      109.26     13.11 o 
  12   7   3      213.43      191.66     20.98 o 
  13   7   3       19.58       13.54     10.52 o 
 -13   8   3      743.06      757.06     39.83 o 
 -12   8   3       66.64       74.82     14.24 o 
 -11   8   3      273.94      264.12     23.08 o 
 -10   8   3      382.89      402.54     27.54 o 
  -9   8   3     1083.74     1044.71     42.06 o 
  -8   8   3      110.00       99.16     14.16 o 
  -7   8   3      766.19      809.57     33.55 o 
  -6   8   3      352.05      396.38     17.43 o 
  -5   8   3     1341.68     1318.05     37.68 o 
  -4   8   3      147.47      134.53     10.44 o 
  -3   8   3      746.29      690.52     16.37 o 
  -2   8   3      250.99      240.10      8.66 o 
  -1   8   3      485.13      467.18     13.01 o 
   0   8   3     4288.57     4598.62     84.03 o 
   1   8   3      445.40      424.89     13.05 o 
   2   8   3      236.55      222.36     11.11 o 
   3   8   3      695.88      669.95     19.79 o 
   4   8   3      159.62      159.17     10.75 o 
   5   8   3     1349.24     1358.25     30.61 o 
   6   8   3      317.40      310.91     12.91 o 
   7   8   3      773.19      785.85     22.59 o 
   8   8   3      119.83      103.45     11.62 o 
   9   8   3     1092.52     1025.91     35.73 o 
  10   8   3      410.46      370.51     22.58 o 
  11   8   3      223.41      210.89     21.54 o 
  12   8   3       68.96       83.45     15.33 o 
  13   8   3      766.93      708.22     41.04 o 
 -12   9   3       97.37       95.41     16.70 o 
 -11   9   3      109.46      113.27     16.59 o 
 -10   9   3      567.74      592.14     34.28 o 
  -9   9   3      265.33      262.02     22.70 o 
  -8   9   3      254.33      197.19     19.46 o 
  -7   9   3       33.64       39.39     10.43 o 
  -6   9   3     1481.55     1582.25     53.19 o 
  -5   9   3      204.49      193.76     13.36 o 
  -4   9   3      433.32      403.23     18.34 o 
  -3   9   3      115.10      116.81      7.95 o 
  -2   9   3     3763.92     3732.21     71.31 o 
  -1   9   3      342.17      358.27     12.04 o 
   0   9   3       46.09       35.96      4.88 o 
   1   9   3      373.22      373.89     25.48 o 
   2   9   3     4022.99     3964.65     79.83 o 
   3   9   3       92.77       85.76      7.34 o 
   4   9   3      457.55      455.28     14.71 o 
   5   9   3      241.68      216.16     10.91 o 
   6   9   3     1532.27     1568.64     35.38 o 
   7   9   3       20.45       11.94      7.26 o 
   8   9   3      273.06      259.78     17.97 o 
   9   9   3      300.03      311.44     20.14 o 
  10   9   3      627.98      610.45     34.91 o 
  11   9   3       87.95       72.37     14.54 o 
  12   9   3      102.67       99.22     16.41 o 
 -12  10   3      199.07      200.22     22.49 o 
 -11  10   3       67.88       87.92     15.31 o 
 -10  10   3       70.78       78.53     14.75 o 
  -9  10   3      456.77      440.08     33.45 o 
  -8  10   3      333.85      368.92     30.12 o 
  -7  10   3      315.19      321.75     27.73 o 
  -6  10   3        5.29        7.80      8.39 o 
  -5  10   3     1280.99     1268.74     37.89 o 
  -4  10   3      450.85      470.66     20.46 o 
  -3  10   3      792.24      772.47     29.59 o 
  -2  10   3      141.57      149.39      9.93 o 
  -1  10   3     1180.97     1176.96     26.40 o 
   0  10   3     2718.81     2696.46     53.41 o 
   1  10   3     1162.55     1070.50     34.07 o 
   2  10   3      158.88      149.19     10.23 o 
   3  10   3      652.11      653.06     19.30 o 
   4  10   3      453.74      452.12     15.67 o 
   5  10   3     1258.95     1249.34     33.72 o 
   6  10   3        6.58        1.72      6.68 o 
   7  10   3      332.05      326.87     20.12 o 
   8  10   3      325.83      364.56     22.09 o 
   9  10   3      413.19      410.97     24.00 o 
  10  10   3       89.77      108.36     15.91 o 
  11  10   3       55.11       67.15     14.87 o 
  12  10   3      204.43      206.76     23.10 o 
 -11  11   3       49.40       43.76     19.34 o 
 -10  11   3      287.56      303.76     26.85 o 
  -9  11   3       29.38       31.40     11.31 o 
  -8  11   3      126.65      120.67     18.28 o 
  -7  11   3      138.55      136.16     16.85 o 
  -6  11   3      302.02      321.98     26.38 o 
  -5  11   3      162.32      141.56     16.42 o 
  -4  11   3      160.08      153.94     13.05 o 
  -3  11   3      176.62      197.96     14.11 o 
  -2  11   3      440.53      422.48     19.64 o 
  -1  11   3      428.06      412.35     19.81 o 
   0  11   3      631.24      649.74     18.70 o 
   1  11   3      489.33      430.99     21.96 o 
   2  11   3      393.87      401.57     14.93 o 
   3  11   3      159.55      180.27     10.68 o 
   4  11   3      169.00      160.04     11.73 o 
   5  11   3      193.09      203.41     15.88 o 
   6  11   3      383.30      404.27     22.12 o 
   7  11   3      115.10      121.70     13.64 o 
   8  11   3      146.00      178.62     16.28 o 
   9  11   3       31.17       44.11     17.02 o 
  10  11   3      365.00      387.51     46.26 o 
  11  11   3       33.54       30.42     17.87 o 
 -10  12   3       38.04       50.47     14.17 o 
  -9  12   3      507.22      545.71     34.85 o 
  -8  12   3       40.77       49.26     12.62 o 
  -7  12   3      311.63      312.31     30.48 o 
  -6  12   3      130.51      160.34     17.82 o 
  -5  12   3      626.55      598.04     32.64 o 
  -4  12   3       93.53       81.36     13.29 o 
  -3  12   3      192.56      190.42     15.36 o 
  -2  12   3       34.95       42.36      8.49 o 
  -1  12   3     1075.94     1002.79     31.91 o 
   0  12   3      310.07      305.89     15.53 o 
   1  12   3      914.86      879.27     26.64 o 
   2  12   3       44.63       45.69      6.53 o 
   3  12   3      250.84      277.84     15.25 o 
   4  12   3       79.67       91.14     11.46 o 
   5  12   3      610.61      593.57     25.71 o 
   6  12   3      134.13      147.58     14.91 o 
   7  12   3      355.44      379.52     26.94 o 
   8  12   3       53.20       66.39     11.61 o 
   9  12   3      409.30      442.47     31.98 o 
  10  12   3       44.38       49.94     14.44 o 
  -9  13   3       42.10       63.09     14.60 o 
  -8  13   3       28.94       27.33     11.38 o 
  -7  13   3       60.78       59.82     13.13 o 
  -6  13   3      798.19      787.67     36.67 o 
  -5  13   3      206.50      208.95     20.33 o 
  -4  13   3      178.01      163.26     18.07 o 
  -3  13   3       24.72       33.22      8.75 o 
  -2  13   3      556.10      552.33     34.54 o 
  -1  13   3       76.21       73.34     10.96 o 
   0  13   3      670.42      632.55     29.36 o 
   1  13   3       99.57      118.88     12.37 o 
   2  13   3      635.99      652.10     29.85 o 
   3  13   3       28.44       17.20      7.33 o 
   4  13   3      174.18      176.65     15.55 o 
   5  13   3      217.16      223.74     17.96 o 
   6  13   3      722.34      742.38     30.57 o 
   7  13   3       56.86       85.36     12.93 o 
   8  13   3       23.39       26.93     13.14 o 
   9  13   3       45.87       57.24     14.62 o 
  -8  14   3        7.96       -2.79     10.61 o 
  -7  14   3      448.80      450.86     32.45 o 
  -6  14   3       52.41       57.30     16.42 o 
  -5  14   3      730.23      740.17     36.09 o 
  -4  14   3      120.56      107.89     15.56 o 
  -3  14   3      361.52      350.90     26.00 o 
  -2  14   3        6.30       15.33      8.22 o 
  -1  14   3      419.54      400.02     22.15 o 
   0  14   3      242.64      232.58     27.50 o 
   1  14   3      340.07      319.16     23.86 o 
   2  14   3        5.30       18.52      9.87 o 
   3  14   3      390.26      416.74     27.14 o 
   4  14   3      107.63      121.07     13.70 o 
   5  14   3      675.96      665.06     29.75 o 
   6  14   3       54.43       60.38     11.31 o 
   7  14   3      500.24      487.79     33.10 o 
   8  14   3        3.07       -0.94     11.22 o 
  -6  15   3      350.03      353.55     30.07 o 
  -5  15   3      145.27      152.31     27.76 o 
  -4  15   3       14.72       41.45     11.22 o 
  -3  15   3       55.25       73.32     14.32 o 
  -2  15   3      394.22      443.19     28.84 o 
  -1  15   3      236.12      215.53     20.58 o 
   0  15   3       31.52       23.70     11.14 o 
   1  15   3      222.57      232.02     25.97 o 
   2  15   3      411.87      422.02     43.03 o 
   3  15   3       58.48       97.13     22.62 o 
   4  15   3       17.84       18.35     10.64 o 
   5  15   3      163.96      205.64     21.59 o 
   6  15   3      373.71      384.01     29.39 o 
  -4  16   3      232.06      274.50     25.08 o 
  -3  16   3      211.85      244.78     29.85 o 
  -2  16   3      118.75      142.64     36.85 o 
  -1  16   3      119.98      132.81     17.46 o 
   0  16   3      673.85      725.70     62.82 o 
   1  16   3       99.12      105.92     19.65 o 
   2  16   3      111.99      132.50     21.72 o 
   3  16   3      235.28      264.98     29.90 o 
   4  16   3      224.88      268.76     24.29 o 
   0   0   4     2550.55     3003.75     92.20 o 
   1   0   4    10529.58    11418.29    195.20 o 
   2   0   4     3528.87     3844.81     67.66 o 
   3   0   4     7933.02     8988.55    155.07 o 
   4   0   4     1789.17     1899.50     35.98 o 
   5   0   4     7278.50     8312.14    144.99 o 
   6   0   4       12.67       10.96      3.06 o 
   7   0   4     4426.68     4467.93     81.81 o 
   8   0   4     1010.08      995.73     23.56 o 
   9   0   4       62.43       87.50      7.20 o 
  10   0   4      430.49      451.54     15.44 o 
  11   0   4     1481.65     1440.43     48.43 o 
  12   0   4      353.51      356.44     20.37 o 
  13   0   4      262.87      278.70     19.15 o 
  14   0   4      109.37      111.34     15.41 o 
  15   0   4      131.32      104.62     19.98 o 
 -15   1   4        9.23       21.21     11.42 o 
 -14   1   4      116.76      123.55     13.97 o 
 -13   1   4       88.84       86.91     12.14 o 
 -12   1   4     2654.04     2675.29     61.97 o 
 -11   1   4      129.59      124.60      9.84 o 
 -10   1   4       49.85       53.60      7.14 o 
  -9   1   4      489.88      519.35     18.17 o 
  -8   1   4     5616.83     5532.10    109.19 o 
  -7   1   4      190.20      182.10      9.48 o 
  -6   1   4      827.07      878.39     22.26 o 
  -5   1   4     1294.41     1374.71     30.52 o 
  -4   1   4     3241.74     3095.64     60.25 o 
  -3   1   4     6265.54     6946.50    133.55 o 
  -2   1   4      680.66      734.02     17.71 o 
  -1   1   4     7947.65     8632.83    182.36 o 
   0   1   4     7432.71     8527.22    160.57 o 
   1   1   4     7929.03     8664.66    137.56 o 
   2   1   4      687.23      756.51     15.57 o 
   3   1   4     6187.30     7064.17    112.57 o 
   4   1   4     3079.99     2926.54     50.26 o 
   5   1   4     1280.26     1350.13     25.30 o 
   6   1   4      830.09      888.34     18.82 o 
   7   1   4      172.79      163.00      7.32 o 
   8   1   4     5382.01     5390.73     91.71 o 
   9   1   4      472.49      465.69     15.05 o 
  10   1   4       61.05       71.78      7.80 o 
  11   1   4      113.54      125.35     11.98 o 
  12   1   4     2570.42     2537.80     67.83 o 
  13   1   4       90.08       67.15     12.63 o 
  14   1   4      131.70      125.57     20.36 o 
  15   1   4       10.78       26.09     18.24 o 
 -15   2   4      225.92      218.90     22.27 o 
 -14   2   4        3.37        0.81      8.17 o 
 -13   2   4      328.37      335.13     21.79 o 
 -12   2   4      116.16      115.59     12.88 o 
 -11   2   4     1025.45     1042.33     29.73 o 
 -10   2   4      365.11      357.90     16.12 o 
  -9   2   4      958.79     1005.67     26.64 o 
  -8   2   4      573.92      576.50     17.25 o 
  -7   2   4     1743.12     1580.79     36.69 o 
  -6   2   4      148.94      158.03     10.04 o 
  -5   2   4     4708.33     5117.83    101.54 o 
  -4   2   4      137.50      138.78      7.98 o 
  -3   2   4     4604.76     5017.08    100.71 o 
  -2   2   4      493.94      501.75     13.01 o 
  -1   2   4     4189.74     4366.66     75.95 o 
   0   2   4     6145.95     6775.53    117.20 o 
   1   2   4     4102.77     4291.67     75.81 o 
   2   2   4      487.94      492.11     11.08 o 
   3   2   4     4934.03     5364.16     91.39 o 
   4   2   4      155.95      152.14      5.93 o 
   5   2   4     4816.13     5264.54     92.50 o 
   6   2   4      144.42      153.54      7.15 o 
   7   2   4     1779.14     1646.25     33.45 o 
   8   2   4      552.87      502.03     15.03 o 
   9   2   4      907.08      933.81     25.60 o 
  10   2   4      359.16      370.90     15.93 o 
  11   2   4      973.76      970.04     32.64 o 
  12   2   4      127.86      131.56     14.90 o 
  13   2   4      334.37      352.38     23.91 o 
  14   2   4        2.29        4.17     10.70 o 
 -14   3   4       84.65       67.29     14.64 o 
 -13   3   4       99.97      115.06     13.60 o 
 -12   3   4     1854.08     1797.38     52.25 o 
 -11   3   4       30.91       12.08      6.45 o 
 -10   3   4       52.65       55.98      8.10 o 
  -9   3   4      228.11      205.39     12.57 o 
  -8   3   4     3859.05     3786.76     71.56 o 
  -7   3   4      115.22      109.98      6.87 o 
  -6   3   4      619.14      650.62     16.04 o 
  -5   3   4      220.60      233.20      8.49 o 
  -4   3   4     4306.49     4334.34     78.01 o 
  -3   3   4     1534.28     1626.81     35.35 o 
  -2   3   4     1614.90     1747.72     33.00 o 
  -1   3   4     7835.45     8656.73    150.56 o 
   0   3   4    21217.07    24026.24    408.79 o 
   1   3   4     7982.60     8795.47    150.36 o 
   2   3   4     1589.55     1706.87     41.04 o 
   3   3   4     1503.35     1650.87     39.56 o 
   4   3   4     4362.61     4344.48     85.22 o 
   5   3   4      224.94      251.77      7.74 o 
   6   3   4      586.74      607.98     15.12 o 
   7   3   4      110.19      105.40      6.30 o 
   8   3   4     3745.93     3756.99     78.07 o 
   9   3   4      247.75      236.59     12.16 o 
  10   3   4       55.45       58.63      8.70 o 
  11   3   4       24.80       13.89      6.52 o 
  12   3   4     1800.44     1745.03     60.40 o 
  13   3   4      105.72       87.89     13.26 o 
 -14   4   4       11.84       13.99     10.95 o 
 -13   4   4      187.25      212.34     21.02 o 
 -12   4   4       56.48       69.74      9.58 o 
 -11   4   4      957.29      955.42     29.56 o 
 -10   4   4       73.11       66.22      8.69 o 
  -9   4   4     1347.67     1280.76     34.63 o 
  -8   4   4      302.29      269.84     14.06 o 
  -7   4   4     3269.91     3006.74     61.99 o 
  -6   4   4      251.03      262.89      9.96 o 
  -5   4   4     1944.88     1849.11     37.43 o 
  -4   4   4      649.15      682.76     16.07 o 
  -3   4   4     3883.11     3927.04     69.45 o 
  -2   4   4     1595.09     1745.49     30.59 o 
  -1   4   4     6953.82     7224.01    127.47 o 
   0   4   4     1613.66     1813.47     34.38 o 
   1   4   4     7066.30     7417.27    127.15 o 
   2   4   4     1574.12     1726.36     41.56 o 
   3   4   4     3647.25     3686.71     85.24 o 
   4   4   4      664.08      659.92     20.13 o 
   5   4   4     2026.70     1935.52     40.51 o 
   6   4   4      240.36      261.93     10.21 o 
   7   4   4     2987.73     2870.37     68.89 o 
   8   4   4      307.59      295.02     17.92 o 
   9   4   4     1413.07     1357.52     44.37 o 
  10   4   4       65.23       53.83     11.23 o 
  11   4   4      938.60      950.10     31.54 o 
  12   4   4       69.57       78.39     12.40 o 
  13   4   4      201.40      207.42     24.41 o 
  14   4   4       12.32        2.55     14.03 o 
 -14   5   4       44.56       35.27     18.16 o 
 -13   5   4       27.94       19.33      8.83 o 
 -12   5   4     1404.67     1439.30     44.60 o 
 -11   5   4       43.55       52.99      8.72 o 
 -10   5   4      140.36      150.42     12.38 o 
  -9   5   4       39.63       54.28      7.92 o 
  -8   5   4     2070.13     1973.42     46.37 o 
  -7   5   4      570.76      569.42     19.16 o 
  -6   5   4      771.20      730.16     20.20 o 
  -5   5   4      633.62      643.75     16.44 o 
  -4   5   4     1327.26     1114.83     23.68 o 
  -3   5   4      324.99      394.15     11.39 o 
  -2   5   4      226.40      236.89      7.22 o 
  -1   5   4       23.04       25.92      2.56 o 
   0   5   4     4928.83     4650.62     82.79 o 
   1   5   4       15.37       23.17      4.32 o 
   2   5   4      232.57      237.40     10.94 o 
   3   5   4      346.12      428.93     14.82 o 
   4   5   4     1178.54      971.21     28.38 o 
   5   5   4      662.96      645.71     23.90 o 
   6   5   4      770.29      619.33     71.04 o 
   7   5   4      561.42      520.34     46.71 o 
   8   5   4     1913.82     1826.28     86.44 o 
   9   5   4       39.41       23.66     10.44 o 
  10   5   4      153.11      146.55     14.33 o 
  11   5   4       43.40       24.29     16.00 o 
  12   5   4     1337.39     1219.76     59.11 o 
  13   5   4       29.02        1.95     10.68 o 
  14   5   4       49.06       52.27     31.33 o 
 -14   6   4       28.91       46.15     22.66 o 
 -13   6   4      194.27      214.85     21.30 o 
 -12   6   4      174.69      185.01     17.05 o 
 -11   6   4     1163.09     1173.09     39.00 o 
 -10   6   4       55.58       55.36      9.85 o 
  -9   6   4      651.94      617.33     22.64 o 
  -8   6   4       70.71       66.13      8.64 o 
  -7   6   4     3551.09     3457.37     74.60 o 
  -6   6   4      487.29      479.96     20.33 o 
  -5   6   4      663.02      604.42     16.44 o 
  -4   6   4     1579.18     1591.89     32.95 o 
  -3   6   4     1265.69     1172.96     22.31 o 
  -2   6   4      561.34      624.44     12.94 o 
  -1   6   4     4999.00     5329.60     87.16 o 
   0   6   4     3738.74     3761.39     68.64 o 
   1   6   4     4921.40     5247.50    103.93 o 
   2   6   4      531.27      572.00     18.94 o 
   3   6   4     1171.41     1043.75     30.05 o 
   4   6   4     1552.62     1532.12    117.00 o 
   5   6   4      679.47      634.41     30.63 o 
   6   6   4      463.58      461.25     20.38 o 
   7   6   4     3481.95     3407.53     80.80 o 
   8   6   4       79.47       83.72      9.11 o 
   9   6   4      628.05      624.90     22.81 o 
  10   6   4       44.97       44.43     14.73 o 
  11   6   4     1144.58     1074.36     43.18 o 
  12   6   4      196.04      196.53     19.43 o 
  13   6   4      221.16      225.46     43.39 o 
  14   6   4       34.05       36.52     13.25 o 
 -13   7   4        8.30       16.35     10.47 o 
 -12   7   4     1095.32     1129.95     45.99 o 
 -11   7   4       12.31        6.85      7.69 o 
 -10   7   4      201.22      172.64     16.08 o 
  -9   7   4      446.01      404.71     22.35 o 
  -8   7   4     1988.04     1927.42     53.84 o 
  -7   7   4       25.69       22.13      7.27 o 
  -6   7   4      183.15      208.30     14.45 o 
  -5   7   4      206.19      202.95     10.62 o 
  -4   7   4     2950.41     2803.76     59.79 o 
  -3   7   4      489.06      530.70     13.86 o 
  -2   7   4      116.09      122.93      5.65 o 
  -1   7   4     2752.42     3007.35     56.80 o 
   0   7   4     2944.25     2815.70     53.28 o 
   1   7   4     2851.43     3097.00     63.23 o 
   2   7   4      121.11      113.88      9.63 o 
   3   7   4      462.35      502.31     18.09 o 
   4   7   4     3029.15     2791.08     95.61 o 
   5   7   4      220.18      232.51     12.58 o 
   6   7   4      194.46      217.68     12.60 o 
   7   7   4       16.98       14.43      5.62 o 
   8   7   4     1983.83     1950.11     46.17 o 
   9   7   4      486.72      430.10     20.52 o 
  10   7   4      208.83      221.23     19.67 o 
  11   7   4       17.82       25.19      9.52 o 
  12   7   4     1052.04     1037.52     45.87 o 
  13   7   4        4.34       -0.75      9.47 o 
 -13   8   4      225.26      245.46     24.11 o 
 -12   8   4      197.69      222.87     21.86 o 
 -11   8   4      647.97      658.26     34.74 o 
 -10   8   4      143.24      140.87     17.37 o 
  -9   8   4      660.38      649.64     30.88 o 
  -8   8   4      523.47      524.64     28.83 o 
  -7   8   4     4663.72     4466.56    106.06 o 
  -6   8   4      370.82      347.59     18.96 o 
  -5   8   4     1552.78     1462.15     54.17 o 
  -4   8   4      815.13      774.93     24.76 o 
  -3   8   4     2483.56     2384.79     50.44 o 
  -2   8   4      457.26      480.74     12.93 o 
  -1   8   4     6544.16     6681.37    119.92 o 
   0   8   4     1576.53     1546.77     32.51 o 
   1   8   4     6656.71     6797.36    132.32 o 
   2   8   4      471.63      477.23     20.60 o 
   3   8   4     2379.88     2268.05     51.41 o 
   4   8   4      773.62      766.05     22.50 o 
   5   8   4     1496.43     1442.24     35.41 o 
   6   8   4      341.96      339.77     14.57 o 
   7   8   4     4505.30     4392.80     92.23 o 
   8   8   4      498.14      500.48     22.14 o 
   9   8   4      584.35      577.19     30.35 o 
  10   8   4      127.93      131.21     14.15 o 
  11   8   4      611.33      574.99     28.60 o 
  12   8   4      194.27      201.52     22.29 o 
  13   8   4      185.49      159.47     21.01 o 
 -12   9   4      955.06      973.43     43.69 o 
 -11   9   4      171.98      163.35     19.71 o 
 -10   9   4       56.68       62.80     13.07 o 
  -9   9   4       20.02       17.98     10.33 o 
  -8   9   4     1486.25     1510.03     54.07 o 
  -7   9   4      102.70       90.79     13.39 o 
  -6   9   4      106.48       92.53     13.11 o 
  -5   9   4      333.74      289.50     24.93 o 
  -4   9   4     1774.74     1659.88     45.04 o 
  -3   9   4      496.00      524.36     26.34 o 
  -2   9   4        3.93        5.14      3.92 o 
  -1   9   4      710.15      698.87     18.00 o 
   0   9   4     2129.70     2117.59     42.92 o 
   1   9   4      727.80      683.61     20.35 o 
   2   9   4        4.91        2.02      4.38 o 
   3   9   4      513.62      488.98     15.60 o 
   4   9   4     1775.21     1672.35     40.48 o 
   5   9   4      310.23      289.97     12.98 o 
   6   9   4      121.17      124.39      9.14 o 
   7   9   4      111.16      120.60     12.63 o 
   8   9   4     1526.45     1530.81     48.87 o 
   9   9   4       12.49       17.45      8.44 o 
  10   9   4       53.84       53.88     10.97 o 
  11   9   4      160.84      182.77     25.63 o 
  12   9   4      885.96      851.82     46.15 o 
 -12  10   4      124.64      122.39     18.93 o 
 -11  10   4      549.43      599.81     36.82 o 
 -10  10   4      251.68      233.62     30.71 o 
  -9  10   4      857.79      849.29     38.48 o 
  -8  10   4      574.10      564.86     32.28 o 
  -7  10   4     1131.63     1029.63     42.98 o 
  -6  10   4      247.60      255.18     21.01 o 
  -5  10   4      468.80      445.52     25.82 o 
  -4  10   4     1268.07     1214.15     36.77 o 
  -3  10   4     1547.27     1519.54     42.68 o 
  -2  10   4      301.23      313.32     16.63 o 
  -1  10   4     2801.95     2682.78     65.54 o 
   0  10   4      271.78      261.23     11.40 o 
   1  10   4     2709.23     2637.32     74.35 o 
   2  10   4      270.11      311.20     14.63 o 
   3  10   4     1513.42     1537.79     38.07 o 
   4  10   4     1266.56     1246.34     29.82 o 
   5  10   4      401.98      406.57     15.55 o 
   6  10   4      267.98      275.95     16.53 o 
   7  10   4     1154.30     1162.46     51.30 o 
   8  10   4      573.87      568.11     30.65 o 
   9  10   4      822.69      840.65     32.66 o 
  10  10   4      265.21      247.14     23.11 o 
  11  10   4      610.63      579.64     36.41 o 
  12  10   4      123.17      127.49     19.72 o 
 -11  11   4       30.05       31.48     21.96 o 
 -10  11   4      187.48      202.73     21.83 o 
  -9  11   4        1.34       -7.60      8.53 o 
  -8  11   4      971.73      920.23     63.66 o 
  -7  11   4      125.02      138.31     16.73 o 
  -6  11   4      196.02      183.17     18.56 o 
  -5  11   4      140.39      145.84     16.74 o 
  -4  11   4     1787.02     1629.44     55.08 o 
  -3  11   4       37.83       32.93      7.82 o 
  -2  11   4      279.35      267.63     16.20 o 
  -1  11   4      143.24      144.13     13.53 o 
   0  11   4     2439.86     2382.98     54.20 o 
   1  11   4      163.48      156.75     11.04 o 
   2  11   4      269.05      245.98     15.74 o 
   3  11   4       28.51       15.26      5.01 o 
   4  11   4     1714.21     1633.28     37.30 o 
   5  11   4      173.01      183.23     12.86 o 
   6  11   4      185.77      199.05     16.34 o 
   7  11   4      103.49      104.59     13.10 o 
   8  11   4      993.64     1011.29     46.86 o 
   9  11   4        3.50       -0.85      7.87 o 
  10  11   4      166.26      178.04     20.52 o 
  11  11   4       22.94       27.60     12.55 o 
 -10  12   4      104.90      121.11     18.53 o 
  -9  12   4      298.77      321.73     27.81 o 
  -8  12   4       30.57       24.44     10.98 o 
  -7  12   4      807.97      755.41     36.49 o 
  -6  12   4      291.02      308.86     24.52 o 
  -5  12   4      271.57      261.85     21.67 o 
  -4  12   4      113.39      117.34     15.66 o 
  -3  12   4      897.69      869.45     30.16 o 
  -2  12   4       78.90       82.29     10.94 o 
  -1  12   4      994.77      954.92     32.59 o 
   0  12   4      440.85      394.94     17.19 o 
   1  12   4     1036.18     1031.14     38.50 o 
   2  12   4      103.58      110.08      9.25 o 
   3  12   4      819.53      836.25     29.58 o 
   4  12   4       97.16      109.12     10.83 o 
   5  12   4      258.21      266.85     18.82 o 
   6  12   4      283.75      294.21     20.35 o 
   7  12   4      741.28      709.10     30.13 o 
   8  12   4       28.33       49.65     13.88 o 
   9  12   4      282.97      268.34     25.37 o 
  10  12   4      111.46       97.86     17.29 o 
  -9  13   4       61.58       67.69     17.19 o 
  -8  13   4      791.53      758.15     40.71 o 
  -7  13   4       89.98      108.73     16.39 o 
  -6  13   4      199.47      220.68     21.07 o 
  -5  13   4       21.12       31.19     11.07 o 
  -4  13   4      844.34      873.14     55.58 o 
  -3  13   4      107.07       97.51     14.23 o 
  -2  13   4      522.05      454.90     23.28 o 
  -1  13   4       84.55      110.20     12.33 o 
   0  13   4     1699.66     1646.75     47.70 o 
   1  13   4       65.46       66.67     10.52 o 
   2  13   4      513.63      486.26     23.48 o 
   3  13   4       86.82       64.04      9.56 o 
   4  13   4      828.31      877.96     32.44 o 
   5  13   4       33.83       45.24     11.45 o 
   6  13   4      182.04      224.01     22.10 o 
   7  13   4      103.91      111.68     14.18 o 
   8  13   4      806.25      875.62     40.62 o 
   9  13   4       64.72       65.19     15.25 o 
  -8  14   4        7.55       15.60     11.77 o 
  -7  14   4      284.17      313.28     26.49 o 
  -6  14   4      200.12      212.41     21.78 o 
  -5  14   4      531.92      496.31     32.43 o 
  -4  14   4      166.97      161.55     18.31 o 
  -3  14   4      400.77      385.64     27.38 o 
  -2  14   4       45.67       47.89     11.75 o 
  -1  14   4      632.52      591.93     26.16 o 
   0  14   4        0.14       -0.16      7.47 o 
   1  14   4      645.13      600.77     30.99 o 
   2  14   4       48.91       46.14      9.87 o 
   3  14   4      409.60      434.33     27.71 o 
   4  14   4      150.08      149.15     17.74 o 
   5  14   4      542.95      561.45     28.95 o 
   6  14   4      220.39      241.92     19.45 o 
   7  14   4      266.35      287.47     21.90 o 
   8  14   4        4.37        1.27     10.99 o 
  -6  15   4       16.49       23.57     12.61 o 
  -5  15   4       95.31      115.22     17.09 o 
  -4  15   4      870.39     1000.89     73.48 o 
  -3  15   4       11.93        6.71      9.58 o 
  -2  15   4      235.41      239.68     22.09 o 
  -1  15   4      206.37      219.88     17.82 o 
   0  15   4      741.49      770.47     35.67 o 
   1  15   4      206.58      208.34     21.52 o 
   2  15   4      239.53      237.82     26.67 o 
   3  15   4        5.58        8.18     10.02 o 
   4  15   4      910.20      945.59     42.10 o 
   5  15   4      124.27      132.77     18.63 o 
   6  15   4       14.25       28.50     10.83 o 
  -4  16   4        0.93        4.83     11.68 o 
  -3  16   4      347.22      426.01     38.64 o 
  -2  16   4        8.43        5.89     12.84 o 
  -1  16   4      427.86      422.20     36.82 o 
   0  16   4      148.09      186.61     20.54 o 
   1  16   4      376.43      399.02     86.91 o 
   2  16   4        1.34        1.47     12.29 o 
   3  16   4      367.02      422.31     36.70 o 
   4  16   4        2.25       15.98     11.57 o 
   1   0   5      464.74      455.22     10.57 o 
   2   0   5     1801.26     1834.98     34.27 o 
   3   0   5       77.75       99.77      4.72 o 
   4   0   5      919.97      998.73     20.96 o 
   5   0   5      261.92      208.27      9.66 o 
   6   0   5     1568.60     1533.58     31.40 o 
   7   0   5       46.01       35.13      4.41 o 
   8   0   5      318.79      332.01     12.05 o 
   9   0   5      606.56      624.86     17.76 o 
  10   0   5      817.13      803.86     24.43 o 
  11   0   5       55.90       57.81      9.42 o 
  12   0   5      124.48      131.36     13.53 o 
  13   0   5      747.14      758.37     39.47 o 
  14   0   5      109.68      136.34     17.27 o 
  15   0   5       87.77       71.89     13.96 o 
 -14   1   5      391.17      414.40     28.94 o 
 -13   1   5      178.91      188.32     16.20 o 
 -12   1   5      348.73      381.44     22.01 o 
 -11   1   5      714.39      696.45     26.57 o 
 -10   1   5      140.31      150.24      9.99 o 
  -9   1   5      204.64      197.30     11.74 o 
  -8   1   5      966.82      935.01     33.46 o 
  -7   1   5      722.25      685.52     18.98 o 
  -6   1   5      703.15      669.71     19.33 o 
  -5   1   5      221.11      174.27      8.20 o 
  -4   1   5      470.57      476.04     13.54 o 
  -3   1   5     2685.49     2894.66     58.11 o 
  -2   1   5     2356.89     2567.25     49.87 o 
  -1   1   5     3783.18     4097.85     78.69 o 
   0   1   5     9619.83    10259.38    175.95 o 
   1   1   5     3634.07     4012.90     71.36 o 
   2   1   5     2138.83     2423.48     41.65 o 
   3   1   5     2731.30     2918.51     48.71 o 
   4   1   5      470.56      496.62     11.02 o 
   5   1   5      230.50      190.60      7.15 o 
   6   1   5      823.66      801.80     16.57 o 
   7   1   5      678.16      641.23     15.39 o 
   8   1   5     1003.72      983.14     21.13 o 
   9   1   5      274.28      287.30     13.57 o 
  10   1   5      159.88      170.75     13.06 o 
  11   1   5      713.14      708.34     26.21 o 
  12   1   5      361.42      394.72     32.79 o 
  13   1   5      222.42      222.92     28.05 o 
  14   1   5      384.74      417.25     27.89 o 
 -14   2   5      147.69      164.54     16.26 o 
 -13   2   5      289.78      310.81     21.18 o 
 -12   2   5      125.52      145.43     12.77 o 
 -11   2   5      155.18      136.69     11.43 o 
 -10   2   5      160.59      160.43     11.35 o 
  -9   2   5      283.78      283.84     13.82 o 
  -8   2   5      198.49      214.53     12.69 o 
  -7   2   5     1173.09     1095.56     24.96 o 
  -6   2   5      842.32      856.73     18.77 o 
  -5   2   5     4095.32     4333.04     79.88 o 
  -4   2   5      110.79       92.46      7.36 o 
  -3   2   5     2936.15     3092.84     70.68 o 
  -2   2   5      931.68     1013.84     21.56 o 
  -1   2   5     3681.63     3982.72     78.80 o 
   0   2   5     5102.66     5698.45     99.37 o 
   1   2   5     3825.92     4103.87     71.65 o 
   2   2   5      733.75      832.44     18.55 o 
   3   2   5     3026.49     3180.91     70.99 o 
   4   2   5      105.22       92.82      4.89 o 
   5   2   5     4332.08     4552.51     80.20 o 
   6   2   5      698.99      730.32     18.26 o 
   7   2   5     1084.16     1030.65     23.95 o 
   8   2   5      192.41      186.67      9.46 o 
   9   2   5      284.89      259.37     13.40 o 
  10   2   5       98.62      117.38      9.96 o 
  11   2   5      176.49      185.03     14.69 o 
  12   2   5      112.91      119.88     14.43 o 
  13   2   5      284.29      263.64     21.75 o 
  14   2   5      175.47      180.70     44.05 o 
 -14   3   5      552.13      576.07     29.97 o 
 -13   3   5       28.13       24.08      8.88 o 
 -12   3   5      213.00      218.16     17.67 o 
 -11   3   5       56.05       67.45      8.67 o 
 -10   3   5     1605.69     1505.33     43.91 o 
  -9   3   5       99.86      108.11     11.33 o 
  -8   3   5       52.01       53.51      7.97 o 
  -7   3   5      949.64      887.69     29.17 o 
  -6   3   5     4598.57     4580.23     81.55 o 
  -5   3   5      584.91      585.61     16.37 o 
  -4   3   5      104.45       81.27      6.16 o 
  -3   3   5     2836.13     3165.87     64.57 o 
  -2   3   5     1449.77     1400.90     29.16 o 
  -1   3   5     1416.40     1483.91     28.30 o 
   0   3   5        4.10       10.53      2.21 o 
   1   3   5     1334.87     1438.27     27.98 o 
   2   3   5     1717.66     1650.01     32.59 o 
   3   3   5     2898.69     3212.43     63.83 o 
   4   3   5      103.68       93.94      9.07 o 
   5   3   5      463.62      455.73     12.38 o 
   6   3   5     4237.17     4326.87     80.61 o 
   7   3   5      893.83      858.33     20.30 o 
   8   3   5       65.85       69.02      6.83 o 
   9   3   5       93.48       93.36     10.04 o 
  10   3   5     1537.84     1480.33     43.02 o 
  11   3   5       40.08       32.79      8.13 o 
  12   3   5      219.59      259.67     19.66 o 
  13   3   5       25.11       33.82     13.33 o 
  14   3   5      529.23      547.80     38.70 o 
 -14   4   5        6.57       -4.87     11.60 o 
 -13   4   5      151.17      192.26     17.38 o 
 -12   4   5      259.43      256.13     16.47 o 
 -11   4   5      107.98      141.53     14.17 o 
 -10   4   5        1.87        2.11      5.57 o 
  -9   4   5      126.87      113.89     10.26 o 
  -8   4   5      652.43      623.70     20.29 o 
  -7   4   5      241.93      210.31     12.27 o 
  -6   4   5     1318.24     1307.99     28.92 o 
  -5   4   5      381.24      352.82     12.68 o 
  -4   4   5      939.86      947.73     24.13 o 
  -3   4   5      252.14      323.74      9.17 o 
  -2   4   5     1702.37     1796.67     34.54 o 
  -1   4   5     1231.47     1197.55     25.01 o 
   0   4   5     2734.25     2900.09     53.02 o 
   1   4   5     1325.16     1293.50     24.84 o 
   2   4   5     1688.46     1757.29     33.65 o 
   3   4   5      204.24      261.19     12.15 o 
   4   4   5      911.58      968.30     26.97 o 
   5   4   5      297.30      303.63     10.70 o 
   6   4   5     1460.02     1436.66     31.89 o 
   7   4   5      294.70      295.00     15.05 o 
   8   4   5      618.23      574.05     22.17 o 
   9   4   5      223.05      213.55     13.93 o 
  10   4   5        3.18        5.05      5.71 o 
  11   4   5       80.14      101.81     13.51 o 
  12   4   5      252.75      279.72     21.98 o 
  13   4   5      129.25      155.18     17.17 o 
 -14   5   5      575.35      605.98     36.40 o 
 -13   5   5      499.55      502.05     38.65 o 
 -12   5   5      183.61      193.86     14.98 o 
 -11   5   5      101.06       91.64     10.52 o 
 -10   5   5     1247.79     1174.94     33.59 o 
  -9   5   5      141.45      150.19     11.94 o 
  -8   5   5       65.04       62.84      8.02 o 
  -7   5   5      164.82      148.90     10.80 o 
  -6   5   5     2618.50     2536.09     55.21 o 
  -5   5   5      957.31      917.15     21.45 o 
  -4   5   5      412.31      471.27     12.70 o 
  -3   5   5      269.50      277.88      9.38 o 
  -2   5   5     2303.34     2301.63     39.41 o 
  -1   5   5      328.99      352.13     10.56 o 
   0   5   5     1396.45     1540.78     30.56 o 
   1   5   5      402.88      402.46     10.31 o 
   2   5   5     2214.02     2146.46     53.06 o 
   3   5   5      255.50      257.44     12.17 o 
   4   5   5      390.84      451.58     16.35 o 
   5   5   5      967.17      948.34     30.21 o 
   6   5   5     2478.24     2432.33     60.43 o 
   7   5   5      193.16      190.34     12.32 o 
   8   5   5       65.57       45.33      9.89 o 
   9   5   5      175.61      160.53     16.40 o 
  10   5   5     1259.44     1146.63     75.48 o 
  11   5   5      100.38       96.16     11.18 o 
  12   5   5      176.75      187.45     18.26 o 
  13   5   5      529.83      534.46     38.23 o 
  14   5   5      583.14      559.41     43.74 o 
 -13   6   5      329.79      381.75     24.57 o 
 -12   6   5       83.19      117.80     13.82 o 
 -11   6   5      117.16      116.84     11.57 o 
 -10   6   5       29.28       35.27      8.12 o 
  -9   6   5       71.51       73.92      9.39 o 
  -8   6   5      111.59      124.08     10.94 o 
  -7   6   5      360.34      375.41     16.74 o 
  -6   6   5     1161.01     1095.51     30.06 o 
  -5   6   5     1280.48     1260.98     28.46 o 
  -4   6   5      332.45      354.38     11.71 o 
  -3   6   5      264.13      231.44     11.27 o 
  -2   6   5      879.26      826.16     17.48 o 
  -1   6   5     1190.52     1127.54     20.21 o 
   0   6   5     1542.23     1609.82     35.80 o 
   1   6   5     1144.85     1056.44     29.81 o 
   2   6   5      871.62      836.02     24.52 o 
   3   6   5      309.18      253.05     12.46 o 
   4   6   5      339.08      400.24     17.72 o 
   5   6   5     1390.08     1344.67     35.65 o 
   6   6   5     1227.49     1174.38     38.15 o 
   7   6   5      280.20      274.63     18.44 o 
   8   6   5       99.77      109.15     16.19 o 
   9   6   5       35.08       48.82      9.92 o 
  10   6   5       38.60       16.88      6.32 o 
  11   6   5       83.56       76.94     16.66 o 
  12   6   5       92.97      127.19     42.99 o 
  13   6   5      359.18      378.05     69.98 o 
 -13   7   5      284.91      337.19     27.14 o 
 -12   7   5      129.80      155.26     16.14 o 
 -11   7   5      108.62      100.85     12.94 o 
 -10   7   5      646.91      626.28     27.88 o 
  -9   7   5      228.04      229.39     15.38 o 
  -8   7   5      159.38      173.04     14.42 o 
  -7   7   5      852.94      802.59     25.44 o 
  -6   7   5     2432.01     2310.81     84.50 o 
  -5   7   5     1431.90     1337.96     41.21 o 
  -4   7   5       38.80       47.23      5.12 o 
  -3   7   5      242.19      271.63      8.46 o 
  -2   7   5     3309.93     3410.04     57.57 o 
  -1   7   5     1672.56     1720.40     31.77 o 
   0   7   5     1399.98     1344.09     28.47 o 
   1   7   5     1623.37     1691.29     38.50 o 
   2   7   5     3274.81     3272.99     77.89 o 
   3   7   5      189.03      218.82     12.58 o 
   4   7   5       42.17       39.69      6.38 o 
   5   7   5     1317.23     1233.44     54.10 o 
   7   7   5      838.24      849.25     31.78 o 
   8   7   5      148.32      147.80     12.11 o 
   9   7   5      214.53      226.29     15.10 o 
  10   7   5      702.98      726.02     39.46 o 
  11   7   5      105.73      122.39     15.91 o 
  12   7   5      122.99      134.99     24.16 o 
  13   7   5      297.00      293.82     31.77 o 
 -13   8   5      167.17      195.30     21.70 o 
 -12   8   5       92.60       98.01     15.71 o 
 -11   8   5      213.47      202.38     22.10 o 
 -10   8   5      140.74      169.08     16.23 o 
  -9   8   5       85.49       83.46     12.52 o 
  -8   8   5       16.54        8.54      7.68 o 
  -7   8   5      555.73      504.54     26.78 o 
  -6   8   5     1170.59     1099.10     34.71 o 
  -5   8   5      586.39      522.32     21.86 o 
  -4   8   5      336.32      321.88     13.52 o 
  -3   8   5      379.19      367.68     14.47 o 
  -2   8   5     2533.27     2377.30     45.84 o 
  -1   8   5      216.77      234.09     11.15 o 
   0   8   5      779.12      765.57     19.08 o 
   1   8   5      147.48      163.47      9.99 o 
   2   8   5     2552.20     2357.52     52.10 o 
   3   8   5      380.48      385.93     14.55 o 
   4   8   5      345.39      306.95     15.96 o 
   5   8   5      690.98      668.97     27.31 o 
   6   8   5     1161.51     1065.18     29.35 o 
   7   8   5      587.43      624.13     20.31 o 
   8   8   5        8.92        5.08      5.28 o 
   9   8   5      132.75      160.26     16.93 o 
  10   8   5      174.45      224.10     20.61 o 
  11   8   5      163.06      158.02     19.32 o 
  12   8   5       93.48       96.54     16.85 o 
  13   8   5      176.61      162.06     21.38 o 
 -12   9   5      111.51       83.86     16.17 o 
 -11   9   5      224.04      254.29     30.21 o 
 -10   9   5      385.40      390.12     28.57 o 
  -9   9   5      361.88      365.44     26.16 o 
  -8   9   5      185.02      226.27     20.37 o 
  -7   9   5     1033.27      992.26     40.47 o 
  -6   9   5     2050.67     1992.10     63.37 o 
  -5   9   5      868.07      784.65     32.90 o 
  -4   9   5      199.93      212.90     13.59 o 
  -3   9   5     2173.91     2151.94     55.81 o 
  -2   9   5     2139.82     2055.87     46.48 o 
  -1   9   5     1898.41     1923.67     51.37 o 
   0   9   5       37.35       27.93      4.61 o 
   1   9   5     1770.76     1848.52     43.19 o 
   2   9   5     2160.52     2089.24     43.14 o 
   3   9   5     2202.30     2222.91     45.71 o 
   4   9   5      197.69      166.02     11.55 o 
   5   9   5      864.59      820.35     24.90 o 
   6   9   5     1981.04     1945.64     46.79 o 
   7   9   5     1046.86     1061.94     29.70 o 
   8   9   5      187.78      186.27     15.95 o 
   9   9   5      313.31      279.24     19.96 o 
  10   9   5      373.22      397.35     24.24 o 
  11   9   5      239.95      232.40     19.51 o 
  12   9   5      104.40      118.42     21.16 o 
 -11  10   5      247.70      267.34     24.61 o 
 -10  10   5      117.62      126.46     17.46 o 
  -9  10   5      159.95      177.16     19.00 o 
  -8  10   5       23.22       19.65     10.10 o 
  -7  10   5      166.94      169.41     17.54 o 
  -6  10   5      381.36      353.33     24.42 o 
  -5  10   5      705.37      628.74     30.26 o 
  -4  10   5       63.63       69.81     11.75 o 
  -3  10   5      201.91      212.90     14.03 o 
  -2  10   5      477.24      482.18     20.45 o 
  -1  10   5      611.99      596.77     19.89 o 
   0  10   5      369.87      349.48     13.06 o 
   1  10   5      491.30      469.47     17.82 o 
   2  10   5      546.85      539.94     21.97 o 
   3  10   5      167.81      166.33     12.83 o 
   4  10   5       62.05       60.82      6.97 o 
   5  10   5      710.21      692.28     20.33 o 
   6  10   5      343.11      333.45     15.12 o 
   7  10   5      153.14      162.59     15.48 o 
   8  10   5       24.37       22.66      8.92 o 
   9  10   5      124.11      133.88     18.16 o 
  10  10   5       83.37      101.69     13.54 o 
  11  10   5      196.73      157.46     20.29 o 
 -11  11   5       25.15       43.25     19.01 o 
 -10  11   5      568.79      562.99     35.29 o 
  -9  11   5      204.77      216.83     21.83 o 
  -8  11   5       24.44        8.39      8.48 o 
  -7  11   5      786.49      777.20     47.94 o 
  -6  11   5      897.16      805.98     36.06 o 
  -5  11   5      184.66      187.49     18.19 o 
  -4  11   5      149.91      149.06     16.23 o 
  -3  11   5      372.83      362.32     18.31 o 
  -2  11   5     1303.88     1209.65     36.79 o 
  -1  11   5      676.73      631.98     24.05 o 
   0  11   5      389.86      371.61     16.26 o 
   1  11   5      662.98      631.58     18.86 o 
   2  11   5     1198.58     1203.39     29.53 o 
   3  11   5      370.08      301.82     29.22 o 
   4  11   5      129.31      109.45     10.24 o 
   5  11   5      193.97      218.71     14.40 o 
   6  11   5      830.00      810.56     30.63 o 
   7  11   5      821.66      847.97     31.99 o 
   8  11   5       27.88       25.91      9.35 o 
   9  11   5      174.85      171.40     16.86 o 
  10  11   5      578.58      508.42     42.11 o 
  11  11   5       22.89       46.79     14.26 o 
 -10  12   5       34.52       54.09     13.64 o 
  -9  12   5      218.85      214.33     26.84 o 
  -8  12   5      114.53      128.91     17.56 o 
  -7  12   5      184.43      228.90     21.74 o 
  -6  12   5       22.55       10.81      9.22 o 
  -5  12   5      470.37      444.87     28.92 o 
  -4  12   5      160.26      173.16     23.43 o 
  -3  12   5      258.24      256.09     21.51 o 
  -2  12   5       55.52       56.52      9.84 o 
  -1  12   5     1197.41     1096.87     35.10 o 
   0  12   5        2.54        0.97      6.72 o 
   1  12   5     1084.02     1055.47     30.56 o 
   2  12   5       99.45       62.14     11.26 o 
   3  12   5      306.85      290.46     16.03 o 
   4  12   5      178.24      196.08     15.79 o 
   5  12   5      490.80      525.98     25.45 o 
   6  12   5       11.56       13.69      8.02 o 
   7  12   5      215.98      268.34     19.85 o 
   8  12   5      139.42      157.96     16.39 o 
   9  12   5      173.35      208.59     18.75 o 
  10  12   5       38.96       17.43     14.65 o 
  -9  13   5      305.02      307.22     27.45 o 
  -8  13   5        0.90        9.08     10.42 o 
  -7  13   5      272.55      318.45     26.09 o 
  -6  13   5      704.60      697.09     42.18 o 
  -5  13   5      557.85      495.42     31.28 o 
  -4  13   5       49.15       48.97     11.58 o 
  -3  13   5      134.47      176.42     27.75 o 
  -2  13   5      755.22      710.49     35.58 o 
  -1  13   5      570.00      567.49     25.17 o 
   0  13   5        1.02        3.62      7.07 o 
   1  13   5      508.94      516.53     21.43 o 
   2  13   5      744.08      713.83     27.59 o 
   3  13   5      116.41      110.88     12.68 o 
   4  13   5       36.89       36.77      9.85 o 
   5  13   5      508.01      556.64     27.00 o 
   6  13   5      638.34      673.58     43.22 o 
   7  13   5      292.05      302.15     33.86 o 
   8  13   5        1.62       15.64      9.53 o 
   9  13   5      272.97      256.41     25.22 o 
  -7  14   5      113.27      156.33     20.23 o 
  -6  14   5       93.69      111.82     16.42 o 
  -5  14   5      372.85      391.49     28.84 o 
  -4  14   5       43.91       55.30     13.01 o 
  -3  14   5      370.73      400.15     28.04 o 
  -2  14   5      433.25      432.06     28.32 o 
  -1  14   5      142.74      165.18     15.15 o 
   0  14   5        2.04       -0.29      7.77 o 
   1  14   5      117.08      120.65     23.93 o 
   2  14   5      417.20      391.73     26.39 o 
   3  14   5      399.36      389.71     48.56 o 
   4  14   5       51.96       52.19     12.46 o 
   5  14   5      351.81      410.42     24.72 o 
   6  14   5       76.11       96.84     13.67 o 
   7  14   5      142.15      172.95     17.40 o 
  -6  15   5      387.73      399.27     33.70 o 
  -5  15   5       88.87      110.95     26.46 o 
  -4  15   5       57.89       79.23     17.92 o 
  -3  15   5      153.72      174.43     21.52 o 
  -2  15   5      112.23      106.72     16.23 o 
  -1  15   5       41.60       75.21     18.40 o 
   0  15   5      161.13      173.81     20.98 o 
   1  15   5       51.08       79.86     14.24 o 
   2  15   5      118.07      120.47     25.85 o 
   3  15   5      114.01      103.23     19.78 o 
   4  15   5       61.49       96.93     15.74 o 
   5  15   5      103.33      130.52     18.40 o 
   6  15   5      353.11      389.50     29.93 o 
  -3  16   5      152.13      183.37     20.83 o 
  -2  16   5      161.92      184.90     20.82 o 
  -1  16   5       47.97       96.32     19.74 o 
   0  16   5       77.41       72.45     18.14 o 
   1  16   5       40.72       32.79     23.80 o 
   2  16   5      186.86      233.69     53.50 o 
   3  16   5      183.09      211.11     29.12 o 
   0   0   6     1477.85     1441.74     48.47 o 
   1   0   6     3475.68     3846.48     68.53 o 
   2   0   6      457.61      629.26     14.16 o 
   3   0   6       44.02       40.99      3.53 o 
   4   0   6     1900.94     1744.18     34.02 o 
   5   0   6      487.82      455.91     12.22 o 
   6   0   6     3231.55     3488.25     64.89 o 
   7   0   6      173.20      173.12      8.37 o 
   8   0   6     2284.76     2173.90     51.35 o 
   9   0   6      151.79      150.55      9.02 o 
  10   0   6       32.51       32.51      6.54 o 
  11   0   6        2.07        1.92      6.85 o 
  12   0   6     1254.16     1227.64     39.60 o 
  13   0   6       23.45       41.25     10.43 o 
  14   0   6       41.12       17.28     10.11 o 
 -14   1   6       66.98       75.69     14.55 o 
 -13   1   6      145.22      178.05     19.13 o 
 -12   1   6      163.33      175.01     15.70 o 
 -11   1   6      592.16      602.31     21.84 o 
 -10   1   6       74.05       97.51      9.64 o 
  -9   1   6     1811.49     1766.84     38.20 o 
  -8   1   6      788.97      744.57     19.56 o 
  -7   1   6     1299.82     1168.57     28.74 o 
  -6   1   6      405.53      377.60     12.59 o 
  -5   1   6     4975.82     5046.95     97.44 o 
  -4   1   6     1102.71     1074.03     24.44 o 
  -3   1   6     2396.97     2397.61     49.53 o 
  -2   1   6      530.22      576.45     13.67 o 
  -1   1   6    10971.75    11742.42    285.25 o 
   0   1   6     5250.63     5597.20     98.03 o 
   1   1   6    10738.41    11704.04    220.80 o 
   2   1   6      539.54      584.34     13.10 o 
   3   1   6     2476.62     2441.10     44.65 o 
   4   1   6     1058.73     1012.45     20.01 o 
   5   1   6     4780.54     4859.68     81.81 o 
   6   1   6      421.63      380.00     10.28 o 
   7   1   6     1263.25     1174.59     25.67 o 
   8   1   6      723.31      705.57     18.42 o 
   9   1   6     1787.69     1705.86     41.24 o 
  10   1   6       83.03       95.44     10.44 o 
  11   1   6      543.30      539.14     23.90 o 
  12   1   6      174.90      169.24     17.37 o 
  13   1   6      138.91      132.62     16.40 o 
  14   1   6       78.47      110.24     15.90 o 
 -14   2   6       56.93       58.14     11.53 o 
 -13   2   6      349.07      352.42     22.88 o 
 -12   2   6      857.13      804.63     31.71 o 
 -11   2   6      219.08      225.62     15.07 o 
 -10   2   6       21.06       15.34      5.83 o 
  -9   2   6     1139.61     1077.12     38.39 o 
  -8   2   6     2451.68     2471.49     56.06 o 
  -7   2   6     1006.10      951.58     22.53 o 
  -6   2   6      134.04      139.90     11.39 o 
  -5   2   6     1752.74     1738.32     38.64 o 
  -4   2   6     2049.09     1866.06     42.59 o 
  -3   2   6      504.65      510.58     17.28 o 
  -2   2   6       44.52       38.89      4.07 o 
  -1   2   6     2818.00     2982.62     59.23 o 
   0   2   6    31600.79    34009.91    577.48 o 
   1   2   6     2751.90     2941.23     49.47 o 
   2   2   6       47.54       49.94      3.12 o 
   3   2   6      611.54      618.26     13.82 o 
   4   2   6     2302.92     2118.54     38.79 o 
   5   2   6     1740.42     1740.22     34.73 o 
   6   2   6      151.61      136.14      8.50 o 
   7   2   6     1065.55     1036.50     23.41 o 
   8   2   6     2607.08     2637.80     51.10 o 
   9   2   6     1144.44     1088.07     29.45 o 
  10   2   6       28.09       23.55      7.66 o 
  11   2   6      241.14      255.36     20.14 o 
  12   2   6      927.40      952.26     60.26 o 
  13   2   6      375.99      415.45     26.76 o 
  14   2   6       70.25       87.76     18.45 o 
 -14   3   6       55.48       54.11     11.63 o 
 -13   3   6      276.29      267.30     20.53 o 
 -12   3   6      255.49      240.83     18.15 o 
 -11   3   6      508.33      482.34     20.12 o 
 -10   3   6      492.58      475.46     19.21 o 
  -9   3   6      566.26      501.53     18.77 o 
  -8   3   6     1003.68      955.28     26.35 o 
  -7   3   6     2229.24     2037.97     53.12 o 
  -6   3   6      320.69      330.72     15.69 o 
  -5   3   6     8095.16     8364.46    182.87 o 
  -4   3   6     2525.64     2423.04     51.42 o 
  -3   3   6     2095.49     2143.91     43.48 o 
  -2   3   6      180.94      199.97      8.59 o 
  -1   3   6    11491.72    12338.95    212.39 o 
   0   3   6    10077.16    10426.96    180.03 o 
   1   3   6    11569.64    12336.88    212.24 o 
   2   3   6      172.11      190.82      6.65 o 
   3   3   6     1925.21     1900.93     37.89 o 
   4   3   6     2473.83     2428.89     45.49 o 
   5   3   6     8135.56     8473.19    147.65 o 
   6   3   6      337.19      369.47     10.70 o 
   7   3   6     2222.76     2115.62     46.60 o 
   8   3   6      941.10      923.39     27.85 o 
   9   3   6      634.06      604.60     22.72 o 
  10   3   6      523.09      480.11     21.64 o 
  11   3   6      431.84      442.23     22.49 o 
  12   3   6      228.65      219.52     19.49 o 
  13   3   6      311.67      334.32     23.88 o 
  14   3   6       67.02       63.19     15.79 o 
 -14   4   6       20.33       36.66     13.73 o 
 -13   4   6      272.27      296.11     21.36 o 
 -12   4   6      623.02      647.93     28.95 o 
 -11   4   6      655.14      630.81     26.80 o 
 -10   4   6        3.93        2.55      5.31 o 
  -9   4   6     2184.71     2043.17     49.44 o 
  -8   4   6     1027.33      947.11     27.26 o 
  -7   4   6     1438.85     1482.16     60.46 o 
  -6   4   6      109.05       97.40      7.86 o 
  -5   4   6     2219.10     2279.48     49.72 o 
  -4   4   6     3862.74     3817.17     78.66 o 
  -3   4   6      935.83      934.18     23.38 o 
  -2   4   6      949.92     1078.44     22.37 o 
  -1   4   6     5979.18     6518.31    114.73 o 
   0   4   6     4604.96     4641.90     82.77 o 
   1   4   6     6003.82     6524.14    114.46 o 
   2   4   6      922.61     1020.09     21.56 o 
   3   4   6      902.22      915.54     26.17 o 
   4   4   6     3935.42     3922.70     88.16 o 
   5   4   6     2233.88     2245.35     48.09 o 
   6   4   6      104.89      106.99      6.59 o 
   7   4   6     1349.92     1413.98     39.79 o 
   8   4   6     1122.50      987.94     41.19 o 
   9   4   6     2211.32     2119.99     55.39 o 
  10   4   6        2.93        3.31      6.27 o 
  11   4   6      673.75      698.81     26.70 o 
  12   4   6      639.28      664.90     35.96 o 
  13   4   6      270.89      287.27     23.09 o 
  14   4   6       29.24       66.42     23.56 o 
 -14   5   6       55.53       64.82     14.42 o 
 -13   5   6      102.40      105.58     13.97 o 
 -12   5   6      198.69      207.68     15.54 o 
 -11   5   6     1326.05     1382.37     38.57 o 
 -10   5   6       45.80       28.53      7.73 o 
  -9   5   6     1089.38     1053.02     35.67 o 
  -8   5   6      461.83      402.02     17.30 o 
  -7   5   6     1622.65     1552.93     38.87 o 
  -6   5   6       10.25        5.52      4.59 o 
  -5   5   6     1456.06     1463.83     35.50 o 
  -4   5   6      920.41      824.04     22.39 o 
  -3   5   6     3922.91     3962.88     72.44 o 
  -2   5   6      538.06      559.68     14.05 o 
  -1   5   6     3351.95     3386.34     62.38 o 
   0   5   6     1156.06     1224.72     25.52 o 
   1   5   6     3409.56     3393.86     61.98 o 
   2   5   6      514.65      531.38     12.95 o 
   3   5   6     3951.24     3933.92     89.80 o 
   4   5   6      886.17      821.14     24.86 o 
   5   5   6     1470.08     1500.19     39.56 o 
   6   5   6        7.32        2.71      4.55 o 
   7   5   6     1633.26     1590.10     42.99 o 
   8   5   6      356.74      296.91     17.15 o 
   9   5   6     1114.44     1039.84     33.24 o 
  10   5   6       47.69       55.60      9.37 o 
  11   5   6     1308.08     1322.56     48.50 o 
  12   5   6      156.49      179.46     18.12 o 
  13   5   6      102.63       92.27     24.54 o 
  14   5   6       68.54       80.16     25.77 o 
 -13   6   6      217.67      246.84     23.44 o 
 -12   6   6     1006.81      996.50     32.92 o 
 -11   6   6      232.76      258.99     17.18 o 
 -10   6   6       39.86       54.28      8.90 o 
  -9   6   6     1046.43     1028.30     30.98 o 
  -8   6   6     3026.13     2853.74     65.69 o 
  -7   6   6      747.89      750.18     23.62 o 
  -6   6   6      190.65      187.43     15.30 o 
  -5   6   6     1334.13     1292.85     40.81 o 
  -4   6   6     3179.61     3026.81     58.30 o 
  -3   6   6      774.83      795.14     18.76 o 
  -2   6   6      571.83      579.79     15.27 o 
  -1   6   6     4198.94     4428.87     79.89 o 
   0   6   6     4427.80     4608.84     83.52 o 
   1   6   6     4218.70     4333.80     79.23 o 
   2   6   6      596.09      628.91     20.09 o 
   3   6   6      703.02      733.45     23.54 o 
   4   6   6     3231.45     3104.80     72.52 o 
   5   6   6     1399.72     1397.38     37.30 o 
   6   6   6      209.44      211.73     13.26 o 
   7   6   6      714.23      718.16     25.16 o 
   8   6   6     3204.45     2966.74     72.27 o 
   9   6   6     1084.81     1046.48     39.19 o 
  10   6   6       44.93       33.21     10.86 o 
  11   6   6      227.89      235.63     23.20 o 
  12   6   6     1098.06     1037.16     52.02 o 
  13   6   6      231.44      247.39     27.50 o 
 -13   7   6      350.30      377.38     37.32 o 
 -12   7   6       73.13       89.92     12.98 o 
 -11   7   6      841.30      750.47     31.27 o 
 -10   7   6      130.00      119.39     12.07 o 
  -9   7   6      505.30      524.64     22.29 o 
  -8   7   6      157.24      155.64     12.56 o 
  -7   7   6     2402.14     2262.35     54.19 o 
  -6   7   6       52.19       46.27      7.43 o 
  -5   7   6     1512.06     1509.13     38.89 o 
  -4   7   6     1955.06     1933.72     39.74 o 
  -3   7   6     1553.08     1504.82     29.09 o 
  -2   7   6      155.59      178.60      5.98 o 
  -1   7   6     1195.46     1122.50     20.70 o 
   0   7   6     1807.51     1878.32     37.77 o 
   1   7   6     1134.05     1022.61     30.58 o 
   2   7   6      131.33      134.31     14.71 o 
   3   7   6     1603.19     1551.98     40.68 o 
   4   7   6     1953.74     1889.92     49.11 o 
   5   7   6     1560.54     1553.60     41.69 o 
   6   7   6       66.81       66.32      8.55 o 
   7   7   6     2528.26     2389.98     69.43 o 
   8   7   6      179.13      160.25     17.45 o 
   9   7   6      534.93      501.15     26.37 o 
  10   7   6      113.83      111.37     18.26 o 
  11   7   6      947.10      952.64     47.39 o 
  12   7   6       65.35       83.44     19.38 o 
  13   7   6      364.90      341.89     34.96 o 
 -12   8   6     1070.78     1060.50     67.02 o 
 -11   8   6      177.16      214.54     18.53 o 
 -10   8   6      101.19       83.72     12.43 o 
  -9   8   6       54.78       72.72     11.13 o 
  -8   8   6     1399.13     1371.98     38.25 o 
  -7   8   6     1590.61     1546.56     41.11 o 
  -6   8   6      117.68      116.20     10.51 o 
  -5   8   6      620.22      583.69     20.27 o 
  -4   8   6     3019.64     2979.04     66.08 o 
  -3   8   6      684.63      678.30     19.91 o 
  -2   8   6      200.45      187.91      8.67 o 
  -1   8   6     1448.71     1471.69     37.99 o 
   0   8   6     6822.12     7150.33    127.86 o 
   1   8   6     1513.74     1582.95     36.32 o 
   2   8   6      209.16      197.20     11.07 o 
   3   8   6      636.59      596.48     22.06 o 
   4   8   6     3037.50     3069.94     73.38 o 
   5   8   6      613.74      564.61     21.28 o 
   6   8   6      110.98       96.87     15.21 o 
   7   8   6     1523.40     1490.08     63.07 o 
   8   8   6     1457.37     1373.61     77.47 o 
   9   8   6       69.48       86.34     17.77 o 
  10   8   6       82.84       76.08     13.28 o 
  11   8   6      181.21      202.63     20.13 o 
  12   8   6     1107.49     1138.91     46.89 o 
 -12   9   6      160.37      187.73     21.26 o 
 -11   9   6      267.27      305.24     26.16 o 
 -10   9   6      201.69      211.11     25.03 o 
  -9   9   6      524.33      515.89     26.41 o 
  -8   9   6       77.37       71.92     11.06 o 
  -7   9   6      285.00      304.78     19.84 o 
  -6   9   6      485.12      452.38     24.42 o 
  -5   9   6     1154.54     1053.84     33.90 o 
  -4   9   6       48.92       47.73      8.38 o 
  -3   9   6     1594.62     1519.04     43.97 o 
  -2   9   6       20.58        5.49      5.47 o 
  -1   9   6     2650.44     2472.57     53.58 o 
   0   9   6      231.07      226.53     10.47 o 
   1   9   6     2508.48     2382.18     48.78 o 
   2   9   6       18.21       19.37      4.92 o 
   3   9   6     1808.50     1759.27     40.66 o 
   4   9   6       64.56       43.00      6.89 o 
   5   9   6     1064.20      991.28     38.08 o 
   6   9   6      489.83      476.06     25.47 o 
   7   9   6      313.66      313.71     16.15 o 
   8   9   6       49.25       63.55      9.87 o 
   9   9   6      464.78      416.66     28.21 o 
  10   9   6      180.03      157.49     18.44 o 
  11   9   6      297.60      339.83     23.45 o 
  12   9   6      129.82      141.31     19.89 o 
 -11  10   6      289.12      314.86     33.39 o 
 -10  10   6      166.18      193.04     20.92 o 
  -9  10   6      180.97      162.71     18.51 o 
  -8  10   6      644.89      616.40     33.65 o 
  -7  10   6      387.43      354.44     25.41 o 
  -6  10   6      106.98      107.52     14.26 o 
  -5  10   6       64.62       72.98     12.24 o 
  -4  10   6     1211.19     1188.55     66.38 o 
  -3  10   6      380.15      344.47     32.16 o 
  -2  10   6      199.14      189.16     13.54 o 
  -1  10   6      537.25      536.18     29.46 o 
   0  10   6     1013.17      996.51     27.58 o 
   1  10   6      546.84      522.18     19.57 o 
   2  10   6      182.69      183.08     10.75 o 
   3  10   6      327.89      307.97     15.53 o 
   4  10   6     1336.84     1324.73     34.80 o 
   5  10   6       63.69       58.83      8.46 o 
   6  10   6      116.03      107.73      9.50 o 
   7  10   6      365.53      354.20     18.50 o 
   8  10   6      717.39      709.61     29.03 o 
   9  10   6      201.57      216.23     18.16 o 
  10  10   6      175.74      213.15     18.89 o 
  11  10   6      280.94      265.61     21.49 o 
 -10  11   6       65.77       73.86     15.25 o 
  -9  11   6      235.27      208.55     21.10 o 
  -8  11   6      368.62      372.25     27.66 o 
  -7  11   6      432.85      456.61     29.29 o 
  -6  11   6      195.73      201.21     22.13 o 
  -5  11   6      123.64      131.12     16.58 o 
  -4  11   6      478.41      468.27     27.98 o 
  -3  11   6      361.77      368.53     24.43 o 
  -2  11   6       42.75       49.97      8.37 o 
  -1  11   6      860.60      786.26     46.84 o 
   0  11   6     1852.82     1876.38     45.40 o 
   1  11   6      773.49      768.53     24.32 o 
   2  11   6       29.74       26.97      6.10 o 
   3  11   6      439.96      394.85     25.02 o 
   4  11   6      487.16      531.14     20.49 o 
   5  11   6      107.79       93.31     10.08 o 
   6  11   6      174.34      177.60     13.75 o 
   7  11   6      419.34      422.51     24.29 o 
   8  11   6      343.82      347.15     22.74 o 
   9  11   6      188.26      166.65     18.93 o 
  10  11   6       52.93       32.03     17.92 o 
 -10  12   6      115.41      129.71     19.26 o 
  -9  12   6       81.30       80.00     15.28 o 
  -8  12   6      650.67      659.27     53.15 o 
  -7  12   6      250.85      281.59     24.01 o 
  -6  12   6      206.70      187.12     19.46 o 
  -5  12   6      171.67      176.50     18.44 o 
  -4  12   6      265.29      243.97     20.97 o 
  -3  12   6      382.37      369.78     25.67 o 
  -2  12   6      184.21      197.86     19.01 o 
  -1  12   6      589.11      566.35     24.72 o 
   0  12   6      397.30      415.07     21.42 o 
   1  12   6      602.51      616.19     22.00 o 
   2  12   6      177.14      179.53     13.07 o 
   3  12   6      371.80      384.82     18.50 o 
   4  12   6      252.34      241.89     13.86 o 
   5  12   6      174.96      161.05     15.61 o 
   6  12   6      203.96      209.58     17.62 o 
   7  12   6      240.64      284.10     20.53 o 
   8  12   6      644.08      697.35     31.30 o 
   9  12   6       98.28      124.87     15.02 o 
  10  12   6      109.25      124.80     18.77 o 
  -8  13   6      206.43      173.77     21.36 o 
  -7  13   6      686.81      669.77     38.30 o 
  -6  13   6      153.97      155.66     18.51 o 
  -5  13   6      242.83      225.32     21.24 o 
  -4  13   6       77.77       96.15     24.34 o 
  -3  13   6      277.79      307.81     24.25 o 
  -2  13   6       82.45       74.55     13.52 o 
  -1  13   6      719.61      661.68     26.75 o 
   0  13   6      853.55      822.76     30.46 o 
   1  13   6      664.84      607.38     26.09 o 
   2  13   6      102.83      109.48     12.73 o 
   3  13   6      284.33      307.14     19.90 o 
   4  13   6       69.47       46.74     14.88 o 
   5  13   6      243.00      252.08     19.29 o 
   6  13   6      130.81      139.84     15.24 o 
   7  13   6      671.47      723.11     36.06 o 
   8  13   6      222.05      213.27     20.51 o 
  -7  14   6       57.73       66.49     15.25 o 
  -6  14   6       95.70      120.21     17.30 o 
  -5  14   6      164.42      151.94     18.52 o 
  -4  14   6      365.95      352.40     27.41 o 
  -3  14   6       43.79       50.04     12.23 o 
  -2  14   6       13.68       -1.34      8.66 o 
  -1  14   6      229.79      209.83     20.36 o 
   0  14   6      706.89      714.94     29.05 o 
   1  14   6      199.93      212.17     17.02 o 
   2  14   6        8.03        6.33      9.68 o 
   3  14   6       55.11       65.82     11.17 o 
   4  14   6      329.05      350.82     26.27 o 
   5  14   6      164.38      169.53     23.03 o 
   6  14   6       95.44       78.02     13.09 o 
   7  14   6       66.94       97.94     13.88 o 
  -5  15   6       41.23       30.07     16.16 o 
  -4  15   6       65.96       60.81     14.69 o 
  -3  15   6      370.32      360.31     28.27 o 
  -2  15   6      126.11       93.21     15.42 o 
  -1  15   6      759.80      733.48     36.43 o 
   0  15   6      230.07      238.77     22.03 o 
   1  15   6      730.53      706.21     34.92 o 
   2  15   6      162.03      138.77     24.28 o 
   3  15   6      403.69      436.04     58.12 o 
   4  15   6       55.31       68.39     13.95 o 
   5  15   6       33.09       31.02     12.62 o 
  -3  16   6      138.88      177.55     21.40 o 
  -2  16   6       75.58       77.11     15.64 o 
  -1  16   6       49.75       36.80     30.10 o 
   0  16   6      459.49      507.12     40.97 o 
   1  16   6       45.75       59.14     26.91 o 
   2  16   6       63.83       50.77     25.73 o 
   3  16   6      123.43      143.21     23.07 o 
   1   0   7     3772.36     4082.72     73.10 o 
   2   0   7      489.26      440.20     11.40 o 
   3   0   7        1.62        9.03      2.59 o 
   4   0   7        0.15        6.27      2.50 o 
   5   0   7     1279.49     1418.17     29.28 o 
   6   0   7     3740.91     3593.90     67.04 o 
   7   0   7        0.12        0.71      2.87 o 
   8   0   7        3.30       -3.39      4.83 o 
   9   0   7      441.50      441.79     17.02 o 
  10   0   7     2278.05     2251.83     59.95 o 
  11   0   7       55.92       69.67     10.27 o 
  12   0   7      499.93      528.79     34.60 o 
  13   0   7       76.29       80.02     13.72 o 
  14   0   7      540.59      526.36     32.97 o 
 -14   1   7      187.19      199.24     20.74 o 
 -13   1   7      132.19      156.64     18.64 o 
 -12   1   7       81.08       84.01     11.80 o 
 -11   1   7        1.49        5.42      6.58 o 
 -10   1   7      318.58      298.43     16.43 o 
  -9   1   7      223.68      214.35     11.39 o 
  -8   1   7      105.36       96.74      7.52 o 
  -7   1   7      215.30      199.40      9.94 o 
  -6   1   7      193.32      215.25      9.48 o 
  -5   1   7     1672.56     1625.23     35.46 o 
  -4   1   7     1034.70     1106.74     23.98 o 
  -3   1   7       10.59       11.73      2.75 o 
  -2   1   7      655.56      705.70     16.27 o 
  -1   1   7     3057.89     3146.65     65.28 o 
   0   1   7       36.84       48.95      5.93 o 
   1   1   7     3348.24     3403.52     65.32 o 
   2   1   7      627.97      691.59     15.62 o 
   3   1   7        2.49        6.30      2.14 o 
   4   1   7     1040.04     1097.06     22.95 o 
   5   1   7     1954.06     1917.42     35.28 o 
   6   1   7      191.11      219.08      8.30 o 
   7   1   7      306.74      307.36     10.85 o 
   8   1   7      107.68      106.71      8.40 o 
   9   1   7      380.37      363.61     17.20 o 
  10   1   7      321.95      297.20     17.62 o 
  11   1   7        9.87        1.33      7.71 o 
  12   1   7       83.11       97.16     14.25 o 
  13   1   7      166.18      158.24     17.81 o 
  14   1   7      186.63      182.88     20.65 o 
 -14   2   7     1138.10     1164.25     49.38 o 
 -13   2   7       56.20       70.03     11.56 o 
 -12   2   7      411.58      398.12     23.46 o 
 -11   2   7       18.82       19.06      7.07 o 
 -10   2   7     1745.20     1627.01     41.79 o 
  -9   2   7       97.38      102.31      9.55 o 
  -8   2   7      525.33      483.57     16.75 o 
  -7   2   7      857.46      837.43     23.13 o 
  -6   2   7     6220.67     6229.19    125.77 o 
  -5   2   7     1155.21     1187.86     28.76 o 
  -4   2   7      127.99      162.99      8.54 o 
  -3   2   7      380.64      397.97     12.45 o 
  -2   2   7     6754.02     6955.56    150.08 o 
  -1   2   7     1160.78     1217.56     27.93 o 
   0   2   7        7.83        0.86      2.44 o 
   1   2   7     1171.79     1278.35     25.19 o 
   2   2   7     6773.00     6948.18    112.52 o 
   3   2   7      372.69      393.46     10.98 o 
   4   2   7      138.55      171.69      7.26 o 
   5   2   7     1183.96     1211.55     25.87 o 
   6   2   7     6377.70     6526.26    114.79 o 
   7   2   7      845.69      841.94     20.82 o 
   8   2   7      480.95      442.63     17.05 o 
   9   2   7      101.27       85.35      9.48 o 
  10   2   7     1722.60     1617.93     54.00 o 
  11   2   7       16.07       23.29      9.46 o 
  12   2   7      378.73      381.97     25.74 o 
  13   2   7       61.75       80.36     13.60 o 
  14   2   7     1166.15     1223.45     47.95 o 
 -14   3   7       28.41       29.94     11.62 o 
 -13   3   7      201.29      207.62     18.36 o 
 -12   3   7       10.90       21.90      7.46 o 
 -11   3   7       11.31       17.60      7.75 o 
 -10   3   7       67.35       69.22      8.53 o 
  -9   3   7      112.13      117.72      9.91 o 
  -8   3   7      133.21      145.56     10.40 o 
  -7   3   7      562.71      507.37     17.15 o 
  -6   3   7      339.74      315.95     13.15 o 
  -5   3   7     1328.69     1245.35     35.63 o 
  -4   3   7      154.66      164.03     12.17 o 
  -3   3   7     1477.42     1400.07     33.04 o 
  -2   3   7       44.86       42.81      4.82 o 
  -1   3   7     3259.15     3167.18     57.94 o 
   0   3   7      767.70      810.28     18.12 o 
   1   3   7     3227.20     3150.32     57.82 o 
   2   3   7       50.97       50.37      3.33 o 
   3   3   7     1584.57     1509.58     29.44 o 
   4   3   7      167.04      191.71      7.77 o 
   5   3   7     1476.39     1406.10     36.64 o 
   6   3   7      321.44      321.31     10.49 o 
   7   3   7      571.01      504.61     16.60 o 
   8   3   7      144.62      125.88     11.61 o 
   9   3   7       85.55       90.77     10.94 o 
  10   3   7       66.26       76.90     10.37 o 
  11   3   7       12.43       15.08      7.62 o 
  12   3   7       12.72       22.36      9.92 o 
  13   3   7      202.42      249.53     21.51 o 
  14   3   7       31.41       50.53     23.07 o 
 -14   4   7      440.60      461.14     31.93 o 
 -13   4   7       57.49       44.45     10.49 o 
 -12   4   7      225.84      222.47     18.18 o 
 -11   4   7      307.07      296.79     21.41 o 
 -10   4   7     1059.77      973.40     29.96 o 
  -9   4   7      324.16      297.96     18.17 o 
  -8   4   7      447.18      398.27     19.60 o 
  -7   4   7      197.36      210.60     12.18 o 
  -6   4   7     4320.45     4371.75    100.86 o 
  -5   4   7      739.31      724.32     20.76 o 
  -4   4   7      869.96      905.37     23.63 o 
  -3   4   7     1028.22     1116.14     27.26 o 
  -2   4   7     5011.71     5238.48     91.09 o 
  -1   4   7     2143.18     2259.47     43.35 o 
   0   4   7     2494.45     2853.61     53.14 o 
   1   4   7     2172.34     2291.63     43.18 o 
   2   4   7     4807.08     4904.99     90.35 o 
   3   4   7     1005.70     1116.77     23.24 o 
   4   4   7      836.59      882.65     22.26 o 
   5   4   7      744.53      735.13     19.47 o 
   6   4   7     4457.69     4433.27    119.49 o 
   7   4   7      183.90      186.27     13.24 o 
   8   4   7      403.87      373.32     19.11 o 
   9   4   7      339.60      293.72     17.70 o 
  10   4   7     1084.41     1097.96     34.85 o 
  11   4   7      297.50      300.65     19.28 o 
  12   4   7      208.88      234.44     21.17 o 
  13   4   7       54.98       66.13     16.45 o 
  14   4   7      460.32      427.93     76.81 o 
 -13   5   7      653.15      652.05     31.17 o 
 -12   5   7       66.00       65.34     11.29 o 
 -11   5   7      157.84      161.81     13.47 o 
 -10   5   7       99.79       80.39      9.66 o 
  -9   5   7      451.61      427.69     19.42 o 
  -8   5   7      394.16      364.76     17.21 o 
  -7   5   7      484.09      405.82     17.24 o 
  -6   5   7      507.97      495.89     20.26 o 
  -5   5   7     2402.82     2216.61     49.60 o 
  -4   5   7      691.25      699.52     20.21 o 
  -3   5   7      261.86      221.60      8.97 o 
  -2   5   7     1325.69     1474.53     30.45 o 
  -1   5   7     1478.69     1386.10     27.69 o 
   0   5   7      233.51      271.74      9.31 o 
   1   5   7     1311.78     1239.32     26.92 o 
   2   5   7     1326.40     1476.48     29.73 o 
   3   5   7      269.79      233.16      9.02 o 
   4   5   7      717.56      685.66     22.54 o 
   5   5   7     2348.14     2196.29     55.34 o 
   6   5   7      513.49      538.48     22.41 o 
   7   5   7      576.86      547.13     38.19 o 
   8   5   7      422.70      405.91     19.56 o 
   9   5   7      503.19      473.20     21.59 o 
  10   5   7      100.92       88.96     11.02 o 
  11   5   7      197.25      213.26     16.62 o 
  12   5   7       74.76       75.20     26.31 o 
  13   5   7      680.70      687.78     34.59 o 
 -13   6   7        7.26       27.39     10.05 o 
 -12   6   7      104.13       88.86     12.76 o 
 -11   6   7      167.55      151.94     13.15 o 
 -10   6   7      927.11      873.09     28.97 o 
  -9   6   7      129.49      123.63     11.45 o 
  -8   6   7       58.35       47.12      7.83 o 
  -7   6   7      420.81      412.60     18.02 o 
  -6   6   7     3212.18     3051.96     67.83 o 
  -5   6   7      248.86      225.77     12.54 o 
  -4   6   7       37.71       41.45      5.76 o 
  -3   6   7        4.98        7.95      2.79 o 
  -2   6   7     1241.80     1175.73     25.85 o 
  -1   6   7      580.32      610.88     15.51 o 
   0   6   7      249.20      257.62      9.32 o 
   1   6   7      543.38      567.52     16.84 o 
   2   6   7     1279.56     1185.32     28.20 o 
   3   6   7        2.96       -1.03      3.95 o 
   4   6   7       31.24       40.21      6.73 o 
   5   6   7      230.11      214.97     13.39 o 
   6   6   7     3241.71     3171.43     75.62 o 
   7   6   7      431.84      425.73     19.38 o 
   8   6   7       45.62       48.77      8.70 o 
   9   6   7      123.49      112.07     11.85 o 
  10   6   7      955.09      948.12     32.05 o 
  11   6   7      148.39      148.97     21.90 o 
  12   6   7      104.96       98.31     14.43 o 
  13   6   7        5.58       10.25     13.48 o 
 -13   7   7      611.62      618.65     37.53 o 
 -12   7   7       70.66       78.87     10.83 o 
 -11   7   7      196.79      197.11     15.56 o 
 -10   7   7       44.45       39.70      8.63 o 
  -9   7   7      729.31      667.40     23.88 o 
  -8   7   7       35.82       28.39      7.17 o 
  -7   7   7     1158.53     1127.42     34.66 o 
  -6   7   7      465.57      403.28     17.94 o 
  -5   7   7     2364.53     2302.23     53.64 o 
  -4   7   7      142.86      148.21     10.42 o 
  -3   7   7      951.64      864.67     32.45 o 
  -2   7   7      934.75     1037.38     19.42 o 
  -1   7   7     3450.22     3429.00     60.00 o 
   0   7   7       11.99       19.77      4.49 o 
   1   7   7     3546.80     3548.83     72.06 o 
   2   7   7      920.89      991.06     29.94 o 
   3   7   7      888.50      770.15     25.61 o 
   4   7   7      139.65      153.23     12.58 o 
   5   7   7     2456.84     2410.92     59.78 o 
   6   7   7      472.96      423.48     18.91 o 
   7   7   7     1230.60     1201.34     39.67 o 
   8   7   7       36.80       29.26      7.69 o 
   9   7   7      703.56      618.96     54.82 o 
  10   7   7       51.13       25.88      7.45 o 
  11   7   7      232.81      238.32     26.39 o 
  12   7   7       73.62       49.49     16.11 o 
  13   7   7      596.49      600.20     42.21 o 
 -12   8   7       99.21      104.83     14.23 o 
 -11   8   7      181.61      210.65     18.19 o 
 -10   8   7      578.47      607.50     25.91 o 
  -9   8   7       48.64       46.53      8.60 o 
  -8   8   7       40.88       44.01      8.66 o 
  -7   8   7      301.01      296.82     16.70 o 
  -6   8   7      686.23      664.77     23.14 o 
  -5   8   7        3.48       -4.31      5.12 o 
  -4   8   7       56.93       43.73      7.14 o 
  -3   8   7      295.21      291.92     11.53 o 
  -2   8   7     1087.04     1071.81     23.19 o 
  -1   8   7     1017.67      990.13     21.35 o 
   0   8   7      851.83      871.42     23.70 o 
   1   8   7     1080.16     1035.45     30.78 o 
   2   8   7     1229.26     1170.15     33.18 o 
   3   8   7      266.75      250.53     15.05 o 
   4   8   7       59.79       60.69      8.40 o 
   5   8   7        2.90       14.85      5.91 o 
   6   8   7      778.29      740.61     27.44 o 
   7   8   7      292.72      273.69     16.74 o 
   8   8   7       52.71       33.36     10.00 o 
   9   8   7       58.24       28.01     13.02 o 
  10   8   7      677.65      693.81     41.74 o 
  11   8   7      160.17      153.38     18.41 o 
  12   8   7       98.38       92.58     14.95 o 
 -12   9   7       59.27       66.05     17.17 o 
 -11   9   7        2.15       -5.28      8.38 o 
 -10   9   7        9.31       16.22      9.08 o 
  -9   9   7      172.02      192.60     17.09 o 
  -8   9   7       47.66       46.28     10.07 o 
  -7   9   7       47.46       51.70      9.90 o 
  -6   9   7      140.00      157.68     14.06 o 
  -5   9   7      877.14      867.40     31.11 o 
  -4   9   7      300.64      312.34     23.32 o 
  -3   9   7      265.76      206.13     15.01 o 
  -2   9   7      337.13      328.45     14.53 o 
  -1   9   7      769.80      724.21     21.40 o 
   0   9   7       21.18       20.46      4.75 o 
   1   9   7      743.75      727.46     21.50 o 
   2   9   7      344.68      358.21     15.44 o 
   3   9   7      304.16      263.70     15.75 o 
   4   9   7      278.66      287.80     14.83 o 
   5   9   7      990.80      963.54     30.68 o 
   6   9   7      141.49      139.63     12.55 o 
   7   9   7       69.99       37.47     16.94 o 
   8   9   7       33.26       21.20      7.35 o 
   9   9   7      156.18      180.52     18.77 o 
  10   9   7        8.21       23.57     10.67 o 
  11   9   7        3.31       15.79     10.48 o 
  12   9   7       48.91       44.52     19.79 o 
 -11  10   7      114.30      150.82     19.50 o 
 -10  10   7      253.81      219.12     22.52 o 
  -9  10   7       25.17       46.72     12.13 o 
  -8  10   7      254.37      255.09     22.49 o 
  -7  10   7      249.15      205.23     19.79 o 
  -6  10   7     1091.84      998.37     39.33 o 
  -5  10   7       25.57       25.33      9.31 o 
  -4  10   7       52.64       36.47      9.95 o 
  -3  10   7       68.25       62.13     11.54 o 
  -2  10   7      369.11      359.21     18.27 o 
  -1  10   7       89.00       93.61     10.98 o 
   0  10   7      513.31      482.73     17.91 o 
   1  10   7       72.94       74.27      7.28 o 
   2  10   7      438.75      434.78     15.80 o 
   3  10   7       59.48       49.23      7.98 o 
   4  10   7       57.81       56.84      7.41 o 
   5  10   7       20.68       31.54      6.99 o 
   6  10   7      882.35      847.55     31.35 o 
   7  10   7      241.63      226.08     16.68 o 
   8  10   7      280.65      268.27     22.50 o 
   9  10   7       18.81       19.92     13.83 o 
  10  10   7      241.10      258.82     20.82 o 
  11  10   7       99.91      120.42     15.80 o 
 -10  11   7       20.30       24.02     12.10 o 
  -9  11   7      136.53      158.00     19.07 o 
  -8  11   7       66.43       52.67     12.50 o 
  -7  11   7      201.05      201.96     20.46 o 
  -6  11   7       47.74       46.46     12.07 o 
  -5  11   7      373.21      395.67     26.62 o 
  -4  11   7       92.56      114.13     21.00 o 
  -3  11   7      273.06      290.89     22.32 o 
  -2  11   7      136.39      134.00     15.28 o 
  -1  11   7      237.26      243.55     24.38 o 
   0  11   7      515.85      525.17     22.74 o 
   1  11   7      202.24      210.97     15.08 o 
   2  11   7      131.49      128.21     11.51 o 
   3  11   7      248.42      293.28     14.49 o 
   4  11   7      102.00      117.71      9.84 o 
   5  11   7      414.97      419.10     19.83 o 
   6  11   7       54.10       43.27      8.67 o 
   7  11   7      211.63      221.64     18.23 o 
   8  11   7       78.28       68.25     11.68 o 
   9  11   7      130.23      165.98     16.52 o 
  10  11   7       21.70       35.36     10.62 o 
  -9  12   7       32.61       29.74     13.11 o 
  -8  12   7      147.77      144.83     18.29 o 
  -7  12   7      229.59      234.67     22.45 o 
  -6  12   7     1184.12     1169.52     51.01 o 
  -5  12   7      259.06      251.74     21.94 o 
  -4  12   7      146.61      139.27     17.19 o 
  -3  12   7      187.90      173.96     18.63 o 
  -2  12   7      615.48      606.66     31.39 o 
  -1  12   7      503.74      456.73     22.23 o 
   0  12   7      200.01      195.50     15.53 o 
   1  12   7      480.17      455.44     22.70 o 
   2  12   7      663.48      637.85     25.87 o 
   3  12   7      221.02      201.84     14.16 o 
   4  12   7      142.63      148.99     17.83 o 
   5  12   7      252.43      276.03     17.00 o 
   6  12   7     1130.68     1179.94     40.24 o 
   7  12   7      235.36      233.97     19.23 o 
   8  12   7      160.04      165.44     17.13 o 
   9  12   7       35.11       38.62     11.04 o 
  -8  13   7      105.19      107.57     17.77 o 
  -7  13   7      391.03      354.80     28.20 o 
  -6  13   7       22.57       15.46     10.45 o 
  -5  13   7      181.60      172.96     19.42 o 
  -4  13   7      253.05      262.47     23.37 o 
  -3  13   7      130.94      127.50     16.32 o 
  -2  13   7       34.35       23.53     10.65 o 
  -1  13   7      107.62      120.18     15.99 o 
   0  13   7      360.65      360.59     21.24 o 
   1  13   7       71.86       89.14     11.80 o 
   2  13   7       30.60       16.78      6.93 o 
   3  13   7      122.94      127.29     12.13 o 
   4  13   7      256.61      259.29     18.84 o 
   5  13   7      178.36      192.80     16.89 o 
   6  13   7       20.77        5.44      9.04 o 
   7  13   7      444.68      477.09     35.46 o 
   8  13   7      113.76      133.68     15.73 o 
  -7  14   7       69.56       53.36     14.30 o 
  -6  14   7      368.75      409.28     30.55 o 
  -5  14   7        2.52       12.74     10.66 o 
  -4  14   7      109.28      117.64     22.07 o 
  -3  14   7      209.36      240.53     22.52 o 
  -2  14   7      865.98      860.43     38.95 o 
  -1  14   7      222.04      235.26     21.86 o 
   0  14   7      206.18      219.02     20.98 o 
   1  14   7      228.46      259.93     19.04 o 
   2  14   7      889.57      881.74     32.66 o 
   3  14   7      203.48      238.24     21.38 o 
   4  14   7      113.34      121.79     16.64 o 
   5  14   7        1.33        3.27      9.82 o 
   6  14   7      360.50      379.00     28.90 o 
   7  14   7       57.82       57.19     12.41 o 
  -5  15   7      268.35      262.24     25.33 o 
  -4  15   7       21.32       23.45     12.08 o 
  -3  15   7      220.34      240.50     23.42 o 
  -2  15   7       62.70       89.83     15.39 o 
  -1  15   7      153.38      177.78     22.66 o 
   0  15   7       14.25       20.72     10.82 o 
   1  15   7      184.07      193.17     25.45 o 
   2  15   7       60.71      101.45     15.30 o 
   3  15   7      176.85      181.50     25.52 o 
   4  15   7       29.77       28.28     25.97 o 
   5  15   7      324.44      305.20     25.99 o 
  -1  16   7       92.66      107.29     17.26 o 
   0  16   7       28.26       57.68     17.87 o 
   1  16   7      100.77      167.53     37.26 o 
   0   0   8      179.84      111.73     10.70 o 
   1   0   8      172.90      216.07     11.42 o 
   2   0   8      555.82      636.68     15.32 o 
   3   0   8      358.74      414.89     11.55 o 
   4   0   8       69.71       52.17      4.37 o 
   5   0   8      554.18      603.45     15.44 o 
   6   0   8      657.76      717.86     17.89 o 
   7   0   8     1115.30     1167.45     26.47 o 
   8   0   8      141.91      153.96     10.58 o 
   9   0   8      181.88      181.06     11.79 o 
  10   0   8      420.50      393.16     20.39 o 
  11   0   8     1046.87     1098.33     36.47 o 
  12   0   8      193.72      175.65     31.95 o 
  13   0   8      130.98      148.86     18.08 o 
  14   0   8      108.11      118.23     17.74 o 
 -14   1   8      129.44      145.45     18.89 o 
 -13   1   8      182.49      217.11     21.19 o 
 -12   1   8      122.98      116.85     13.22 o 
 -11   1   8     2389.44     2428.87     71.94 o 
 -10   1   8      334.48      314.17     16.57 o 
  -9   1   8     1468.02     1342.41     36.03 o 
  -8   1   8        2.60        3.98      3.92 o 
  -7   1   8     3585.20     3609.30     67.94 o 
  -6   1   8      678.97      680.51     18.08 o 
  -5   1   8     2055.22     2136.91     42.39 o 
  -4   1   8      323.53      306.48     10.23 o 
  -3   1   8     3032.55     3018.58     56.86 o 
  -2   1   8     1897.95     2197.10     42.56 o 
  -1   1   8     5195.68     5396.04    105.42 o 
   0   1   8      847.26      867.16     19.22 o 
   1   1   8     5230.44     5402.07     95.86 o 
   2   1   8     1912.73     2239.01     42.18 o 
   3   1   8     3085.35     3066.77     56.25 o 
   4   1   8      338.41      301.05      9.28 o 
   5   1   8     2076.99     2117.61     41.30 o 
   6   1   8      687.53      724.86     17.26 o 
   7   1   8     3508.08     3468.74     74.06 o 
   8   1   8       11.88       10.82      4.91 o 
   9   1   8     1507.40     1447.12     40.94 o 
  10   1   8      338.93      324.80     22.75 o 
  11   1   8     2304.80     2386.69     75.68 o 
  12   1   8      115.38      119.06     15.96 o 
  13   1   8      177.63      184.39     19.60 o 
  14   1   8      122.15      156.32     19.03 o 
 -14   2   8      141.19      127.66     18.72 o 
 -13   2   8      129.82      147.22     15.22 o 
 -12   2   8     1030.55     1015.47     36.26 o 
 -11   2   8      691.83      663.84     24.67 o 
 -10   2   8      123.14      101.77     10.77 o 
  -9   2   8      632.92      604.02     21.25 o 
  -8   2   8      985.84      969.92     33.45 o 
  -7   2   8     1078.34     1093.08     28.49 o 
  -6   2   8      951.91      922.81     24.94 o 
  -5   2   8     1822.71     1809.15     40.95 o 
  -4   2   8     2754.43     2620.76     58.88 o 
  -3   2   8     2111.02     2266.09     48.60 o 
  -2   2   8     1344.84     1430.40     32.91 o 
  -1   2   8     1829.82     1973.28     38.51 o 
   0   2   8     4572.19     4532.02     81.44 o 
   1   2   8     1803.69     1985.20     38.07 o 
   2   2   8     1355.57     1474.48     29.09 o 
   3   2   8     2128.27     2314.38     48.27 o 
   4   2   8     3150.82     3025.82     54.23 o 
   5   2   8     1791.49     1851.58     37.19 o 
   6   2   8      981.67     1000.43     22.88 o 
   7   2   8     1092.89     1128.20     31.81 o 
   8   2   8     1092.44     1088.26     31.72 o 
   9   2   8      601.77      579.71     27.33 o 
  10   2   8      136.50      127.63     14.98 o 
  11   2   8      720.86      728.65     32.85 o 
  12   2   8     1026.74      994.67     41.39 o 
  13   2   8      113.93      145.12     17.39 o 
  14   2   8      156.49      199.74     20.58 o 
 -14   3   8       63.19       69.00     13.49 o 
 -13   3   8      531.81      515.23     28.34 o 
 -12   3   8       18.06       20.97      9.07 o 
 -11   3   8     1522.38     1505.55     41.72 o 
 -10   3   8      247.05      230.55     16.53 o 
  -9   3   8      952.97      894.11     27.36 o 
  -8   3   8      136.30      132.97     10.12 o 
  -7   3   8     6848.73     6847.67    138.08 o 
  -6   3   8     1631.84     1591.72     72.24 o 
  -5   3   8     1896.16     2083.50     47.08 o 
  -4   3   8      369.41      381.06     14.71 o 
  -3   3   8     2611.26     2656.33     54.23 o 
  -2   3   8     1588.82     1681.84     37.71 o 
  -1   3   8     3548.59     3739.34     76.54 o 
   0   3   8      520.38      573.25     15.92 o 
   1   3   8     3692.57     3866.39     64.14 o 
   2   3   8     1592.43     1710.89     30.83 o 
   3   3   8     2448.79     2460.66     48.17 o 
   4   3   8      294.94      307.00     11.78 o 
   5   3   8     2035.76     2159.53     41.98 o 
   6   3   8     1625.04     1624.38     58.98 o 
   7   3   8     6887.37     7098.90    156.14 o 
   8   3   8      108.44      105.23     11.12 o 
   9   3   8     1080.22     1049.10     33.86 o 
  10   3   8      240.27      234.14     17.17 o 
  11   3   8     1500.73     1568.95     53.76 o 
  12   3   8       18.55       14.43      9.45 o 
  13   3   8      569.65      563.70     32.22 o 
  14   3   8       57.00       72.78     16.70 o 
 -13   4   8       26.90       43.84     12.45 o 
 -12   4   8      954.97      962.06     35.39 o 
 -11   4   8      101.52      110.82     12.86 o 
 -10   4   8      152.31      152.69     12.37 o 
  -9   4   8      357.59      335.55     16.78 o 
  -8   4   8     1987.62     1852.61     53.99 o 
  -7   4   8      466.58      421.78     19.58 o 
  -6   4   8      156.49      133.89      9.66 o 
  -5   4   8      362.57      337.41     13.92 o 
  -4   4   8     3855.82     3606.69     74.23 o 
  -3   4   8      339.85      350.79     14.07 o 
  -2   4   8       14.64       20.12      4.10 o 
  -1   4   8      276.39      219.73      8.59 o 
   0   4   8     5406.73     5188.63     93.00 o 
   1   4   8      320.69      275.88      8.99 o 
   2   4   8       17.05       28.61      3.36 o 
   3   4   8      286.80      304.66      9.57 o 
   4   4   8     3742.27     3550.40     65.89 o 
   5   4   8      339.29      319.16     12.13 o 
   6   4   8      165.48      149.91     11.77 o 
   7   4   8      445.39      416.28     19.26 o 
   8   4   8     2021.75     1959.90     52.11 o 
   9   4   8      319.94      324.51     19.17 o 
  10   4   8      161.88      177.12     14.92 o 
  11   4   8       93.82      115.45     12.83 o 
  12   4   8      973.84      995.56     63.95 o 
  13   4   8       19.83       12.27      9.96 o 
 -13   5   8      147.03      150.65     16.10 o 
 -12   5   8      126.58       97.23     12.91 o 
 -11   5   8      871.70      851.09     32.61 o 
 -10   5   8       74.76       78.04     11.48 o 
  -9   5   8     1233.91     1168.09     34.09 o 
  -8   5   8      248.82      270.87     14.95 o 
  -7   5   8     1935.66     1887.50     45.36 o 
  -6   5   8      843.17      785.77     23.48 o 
  -5   5   8      466.80      426.57     16.46 o 
  -4   5   8      130.30      146.45     12.92 o 
  -3   5   8     1364.72     1348.61     27.18 o 
  -2   5   8     1301.94     1305.25     27.68 o 
  -1   5   8     3439.05     3538.45     67.02 o 
   0   5   8      591.17      502.60     13.60 o 
   1   5   8     3608.28     3708.24     67.01 o 
   2   5   8     1296.99     1301.23     27.46 o 
   3   5   8     1187.93     1152.47     25.70 o 
   4   5   8       94.75       98.20      9.24 o 
   5   5   8      522.35      501.30     20.25 o 
   6   5   8      855.92      786.25     27.93 o 
   7   5   8     1878.58     1875.62     50.83 o 
   8   5   8      212.97      206.72     15.37 o 
   9   5   8     1329.22     1313.71     57.14 o 
  10   5   8       69.96       76.98     10.76 o 
  11   5   8      866.28      907.85     32.54 o 
  12   5   8      123.42      134.02     13.86 o 
  13   5   8      154.34      155.03     19.53 o 
 -13   6   8       30.22       40.21     12.26 o 
 -12   6   8      782.39      808.76     33.23 o 
 -11   6   8      122.83      135.84     12.65 o 
 -10   6   8       31.59       39.40      8.38 o 
  -9   6   8      138.91      126.56     11.74 o 
  -8   6   8     1766.60     1706.16     43.79 o 
  -7   6   8       44.02       42.19      8.88 o 
  -6   6   8       29.19       31.58      6.45 o 
  -5   6   8      196.39      185.87     11.76 o 
  -4   6   8     5474.06     5090.55    105.56 o 
  -3   6   8      169.63      178.40      9.15 o 
  -2   6   8      314.85      329.69     11.25 o 
  -1   6   8      105.28       86.57      6.05 o 
   0   6   8     8084.35     8049.13    142.24 o 
   1   6   8       84.10       69.89      5.12 o 
   2   6   8      330.12      344.01     10.35 o 
   3   6   8      213.30      222.37     13.13 o 
   4   6   8     5506.85     5352.74    118.72 o 
   5   6   8      160.72      177.96     12.84 o 
   6   6   8       36.46       37.83      7.70 o 
   7   6   8       31.37       21.79      7.25 o 
   8   6   8     1813.00     1783.30     53.30 o 
   9   6   8      116.58      106.93     11.95 o 
  10   6   8       22.59       15.79      7.75 o 
  11   6   8      120.13      150.95     14.20 o 
  12   6   8      835.71      818.71     36.92 o 
  13   6   8       30.82       36.36     14.14 o 
 -12   7   8      198.61      179.04     17.92 o 
 -11   7   8      576.46      568.86     31.94 o 
 -10   7   8       12.54       16.42      6.93 o 
  -9   7   8      679.60      646.89     27.93 o 
  -8   7   8      292.36      266.65     16.25 o 
  -7   7   8     1906.26     1884.74     51.98 o 
  -6   7   8      483.75      435.41     18.28 o 
  -5   7   8      902.33      835.64     25.76 o 
  -4   7   8       98.31       79.34      9.91 o 
  -3   7   8      474.29      462.40     16.87 o 
  -2   7   8      507.99      493.91     14.58 o 
  -1   7   8     3088.17     3108.84     60.29 o 
   0   7   8     1660.43     1646.16     34.37 o 
   1   7   8     3134.39     3187.75     59.90 o 
   2   7   8      492.52      502.88     15.95 o 
   3   7   8      507.23      532.24     19.74 o 
   4   7   8      114.48       87.33      9.71 o 
   5   7   8     1042.64      942.07     36.00 o 
   6   7   8      516.30      476.92     20.78 o 
   7   7   8     1965.60     1913.17     52.02 o 
   8   7   8      294.66      277.98     17.58 o 
   9   7   8      756.51      717.18     26.91 o 
  10   7   8       13.42       14.70      7.45 o 
  11   7   8      622.56      612.28     31.82 o 
  12   7   8      189.47      160.56     23.34 o 
 -12   8   8      743.26      705.02     33.84 o 
 -11   8   8       44.58       36.36     10.22 o 
 -10   8   8        4.08       -3.41      6.61 o 
  -9   8   8      216.87      216.73     15.46 o 
  -8   8   8      935.44      904.83     29.88 o 
  -7   8   8       62.60       52.98      8.53 o 
  -6   8   8      139.41      130.74     11.47 o 
  -5   8   8      311.72      315.82     17.82 o 
  -4   8   8      958.77      880.89     26.72 o 
  -3   8   8       29.17       26.85      5.85 o 
  -2   8   8      521.63      551.79     16.01 o 
  -1   8   8       21.81       23.68      4.63 o 
   0   8   8     6591.82     6553.80    130.39 o 
   1   8   8       28.98       14.25      6.16 o 
   2   8   8      517.49      504.42     21.80 o 
   3   8   8       26.59       22.34      6.82 o 
   4   8   8     1032.34      983.44     30.43 o 
   5   8   8      314.18      311.80     19.46 o 
   6   8   8      153.63      139.89     12.40 o 
   7   8   8       54.43       40.72      8.47 o 
   8   8   8      871.97      895.16     31.54 o 
   9   8   8      197.26      179.14     15.42 o 
  10   8   8        5.53       15.69      8.82 o 
  11   8   8       35.46       27.33     16.89 o 
  12   8   8      704.07      715.54     45.44 o 
 -11   9   8      408.84      439.23     27.15 o 
 -10   9   8       15.73       16.28      8.99 o 
  -9   9   8      464.54      427.54     25.01 o 
  -8   9   8      381.09      335.64     19.51 o 
  -7   9   8      629.87      641.68     23.99 o 
  -6   9   8      232.88      240.78     15.40 o 
  -5   9   8      147.48      168.10     12.52 o 
  -4   9   8      476.69      412.49     18.00 o 
  -3   9   8      633.34      596.78     21.01 o 
  -2   9   8       49.36       62.03      7.35 o 
  -1   9   8     1281.37     1305.94     29.43 o 
   0   9   8      924.54      927.50     26.06 o 
   1   9   8     1220.27     1213.62     32.57 o 
   2   9   8       43.80       39.94      6.60 o 
   3   9   8      784.43      699.25     24.83 o 
   4   9   8      421.27      409.76     21.02 o 
   5   9   8      114.58      130.02     12.32 o 
   6   9   8      253.40      251.48     17.40 o 
   7   9   8      662.81      641.23     25.35 o 
   8   9   8      376.10      379.58     20.86 o 
   9   9   8      456.02      454.97     35.56 o 
  10   9   8       10.70       19.46     11.47 o 
  11   9   8      449.97      475.05     59.14 o 
 -11  10   8       35.98       36.44     17.15 o 
 -10  10   8      111.71      124.79     17.50 o 
  -9  10   8       16.71       23.53      9.01 o 
  -8  10   8      602.36      639.90     29.86 o 
  -7  10   8      129.04      113.46     13.21 o 
  -6  10   8      343.27      344.65     21.39 o 
  -5  10   8      221.92      207.10     16.34 o 
  -4  10   8     1103.26     1049.20     35.02 o 
  -3  10   8      150.49      153.36     16.12 o 
  -2  10   8      146.10      134.84     15.17 o 
  -1  10   8      161.62      158.88     13.57 o 
   0  10   8      502.39      545.23     19.47 o 
   1  10   8      195.58      185.33     12.32 o 
   2  10   8      159.57      142.95     13.07 o 
   3  10   8      125.11      135.23     11.07 o 
   4  10   8     1114.33     1058.68     30.54 o 
   5  10   8      231.21      256.39     15.16 o 
   6  10   8      339.67      352.07     18.03 o 
   7  10   8      125.36      125.92     11.58 o 
   8  10   8      606.92      627.89     34.19 o 
   9  10   8       18.14       13.05     10.06 o 
  10  10   8      119.01      143.39     18.23 o 
  11  10   8       37.57       30.79     10.70 o 
 -10  11   8       37.37       31.51     12.43 o 
  -9  11   8      408.95      444.30     30.93 o 
  -8  11   8       43.73       34.92     14.23 o 
  -7  11   8      836.53      808.95     37.62 o 
  -6  11   8      110.59      107.27     15.49 o 
  -5  11   8      745.35      702.79     40.79 o 
  -4  11   8      165.75      159.10     17.29 o 
  -3  11   8      982.05      943.44     39.04 o 
  -2  11   8       25.48       38.57     10.91 o 
  -1  11   8     1790.07     1671.70     57.28 o 
   0  11   8       59.14       51.70      9.36 o 
   1  11   8     1734.49     1716.50     42.89 o 
   2  11   8       23.98       19.36      6.24 o 
   3  11   8      974.08      953.02     26.23 o 
   4  11   8      129.54      124.38     10.44 o 
   5  11   8      739.75      739.02     23.04 o 
   6  11   8      105.41      105.36     10.01 o 
   7  11   8      830.03      834.43     32.68 o 
   8  11   8       52.55       46.04     11.82 o 
   9  11   8      405.43      417.08     26.45 o 
  10  11   8       36.02       47.62     12.05 o 
  -9  12   8       69.26       99.43     20.20 o 
  -8  12   8     1211.91     1139.65     48.83 o 
  -7  12   8      159.39      153.24     38.76 o 
  -6  12   8       24.80       19.01     10.27 o 
  -5  12   8      184.27      194.15     20.37 o 
  -4  12   8      698.13      645.20     33.98 o 
  -3  12   8      193.65      189.41     19.42 o 
  -2  12   8       42.19       30.91     12.40 o 
  -1  12   8      494.77      489.55     29.40 o 
   0  12   8     1570.95     1580.29     46.88 o 
   1  12   8      507.35      497.26     24.15 o 
   2  12   8       50.04       33.84      7.84 o 
   3  12   8      202.49      218.70     14.89 o 
   4  12   8      672.60      662.53     24.37 o 
   5  12   8      191.53      200.11     13.33 o 
   6  12   8       32.90       37.12     10.14 o 
   7  12   8      140.71      153.80     16.11 o 
   8  12   8     1189.87     1216.79     50.89 o 
   9  12   8       63.81       93.63     14.52 o 
  -8  13   8       17.47       43.63     13.62 o 
  -7  13   8      516.41      486.75     33.40 o 
  -6  13   8      106.67      127.62     17.38 o 
  -5  13   8      813.89      795.93     38.02 o 
  -4  13   8      233.52      247.82     22.52 o 
  -3  13   8      909.05      951.16     41.44 o 
  -2  13   8      388.38      396.24     27.85 o 
  -1  13   8      997.32      922.26     40.04 o 
   0  13   8       30.62       28.93     10.63 o 
   1  13   8      948.85      956.74     34.19 o 
   2  13   8      389.34      444.34     23.86 o 
   3  13   8      980.25      967.18     30.59 o 
   4  13   8      247.03      252.60     19.08 o 
   5  13   8      824.63      857.86     38.65 o 
   6  13   8       91.49       93.81     14.20 o 
   7  13   8      541.96      546.39     29.35 o 
   8  13   8       15.48        9.27      9.90 o 
  -6  14   8       51.19       57.72     14.30 o 
  -5  14   8       80.41       62.28     14.13 o 
  -4  14   8      153.04      161.42     19.54 o 
  -3  14   8      200.49      246.36     22.92 o 
  -2  14   8       72.03       70.28     13.95 o 
  -1  14   8      252.67      260.26     23.31 o 
   0  14   8      417.80      425.44     29.00 o 
   1  14   8      233.33      239.58     22.01 o 
   2  14   8       81.36      106.69     12.85 o 
   3  14   8      224.12      280.28     23.39 o 
   4  14   8      170.09      171.78     19.27 o 
   5  14   8       84.35      119.68     16.91 o 
   6  14   8       45.91       59.75     14.19 o 
  -4  15   8      109.46      105.36     16.77 o 
  -3  15   8      974.29      991.02     44.31 o 
  -2  15   8       71.93       90.12     16.42 o 
  -1  15   8      404.10      445.29     31.16 o 
   0  15   8        4.03       14.44     10.77 o 
   1  15   8      429.45      453.99     30.16 o 
   2  15   8       87.13      105.77     16.25 o 
   3  15   8      959.69      939.90    104.99 o 
   4  15   8      109.35      124.80     32.23 o 
   1   0   9     1502.52     1689.40     33.78 o 
   2   0   9     2660.15     2726.36     51.46 o 
   3   0   9        5.06        5.45      2.61 o 
   4   0   9        4.41        5.04      2.98 o 
   5   0   9     1128.41     1056.48     23.85 o 
   6   0   9     1660.02     1530.06     75.44 o 
   7   0   9      123.17      161.36     10.63 o 
   8   0   9       45.68       47.78      7.29 o 
   9   0   9       21.47       26.21      9.93 o 
  10   0   9      403.92      402.54     21.60 o 
  11   0   9      123.67      136.17     16.32 o 
  12   0   9      310.54      332.65     26.12 o 
  13   0   9      265.03      267.84     23.79 o 
  14   0   9      347.41      391.96     29.88 o 
 -14   1   9      415.96      438.12     31.84 o 
 -13   1   9      669.32      737.27     37.01 o 
 -12   1   9      396.20      417.39     28.65 o 
 -11   1   9        7.43        6.98      6.86 o 
 -10   1   9     1125.67     1078.77     36.88 o 
  -9   1   9      125.46      130.29     10.96 o 
  -8   1   9      240.80      221.25     13.09 o 
  -7   1   9       78.90       53.37      5.96 o 
  -6   1   9     2500.40     2541.35     59.68 o 
  -5   1   9      994.12      897.38     21.53 o 
  -4   1   9      146.60      164.14      8.82 o 
  -3   1   9      153.96      173.29      8.17 o 
  -2   1   9     3177.60     3243.62     61.18 o 
  -1   1   9      913.17      924.03     22.63 o 
   0   1   9      134.47      148.93      7.25 o 
   1   1   9      865.02      884.40     20.14 o 
   2   1   9     3212.22     3335.63     60.92 o 
   3   1   9      231.06      245.08      8.19 o 
   4   1   9      155.75      173.34      7.12 o 
   5   1   9     1007.53      901.02     20.46 o 
   6   1   9     2573.72     2510.03     93.02 o 
   7   1   9       93.87       83.49      7.70 o 
   8   1   9      259.92      241.61     15.18 o 
   9   1   9      180.56      201.54     20.43 o 
  10   1   9     1176.42     1241.48     56.71 o 
  11   1   9        1.50        2.75      8.41 o 
  12   1   9      407.34      415.21     40.18 o 
  13   1   9      691.62      709.31     37.18 o 
  14   1   9      428.19      469.92     32.17 o 
 -14   2   9      410.04      386.39     30.40 o 
 -13   2   9      407.80      406.98     30.06 o 
 -12   2   9      168.90      187.82     16.95 o 
 -11   2   9       38.92       49.93     10.04 o 
 -10   2   9      493.02      485.47     21.11 o 
  -9   2   9      246.56      263.25     15.40 o 
  -8   2   9      212.13      205.55     11.20 o 
  -7   2   9      122.09      118.97      8.41 o 
  -6   2   9     2458.84     2468.47     49.53 o 
  -5   2   9     1187.94     1152.52     26.05 o 
  -4   2   9      725.71      689.29     17.93 o 
  -3   2   9     1235.59     1350.12     27.95 o 
  -2   2   9     2312.30     2272.82     47.99 o 
  -1   2   9     1548.26     1556.16     36.49 o 
   0   2   9      236.77      282.10      9.57 o 
   1   2   9     1725.35     1746.89     33.38 o 
   2   2   9     2274.62     2171.91     42.48 o 
   3   2   9     1057.90     1192.87     26.06 o 
   4   2   9      714.32      704.10     19.06 o 
   5   2   9     1085.44     1083.43     27.33 o 
   6   2   9     2490.46     2471.99     95.42 o 
   7   2   9       78.63       73.11      8.77 o 
   8   2   9      200.53      184.99     16.71 o 
   9   2   9      298.81      289.80     28.78 o 
  10   2   9      466.03      468.15     32.03 o 
  11   2   9       22.05        8.81      8.82 o 
  12   2   9      166.91      202.00     20.04 o 
  13   2   9      401.13      398.00     28.57 o 
  14   2   9      439.51      445.89     59.98 o 
 -13   3   9      777.72      841.68     70.23 o 
 -12   3   9      201.15      176.74     17.75 o 
 -11   3   9      115.40      112.45     11.59 o 
 -10   3   9      976.99      952.87     29.91 o 
  -9   3   9     1333.55     1283.92     39.71 o 
  -8   3   9      246.10      238.98     13.31 o 
  -7   3   9      939.87      878.47     24.82 o 
  -6   3   9     3267.19     3314.41     70.25 o 
  -5   3   9     1843.74     1893.38     43.37 o 
  -4   3   9        8.31       15.52      6.57 o 
  -3   3   9      115.10      114.16      9.43 o 
  -2   3   9     1579.10     1558.79     35.51 o 
  -1   3   9      166.31      166.01      9.21 o 
   0   3   9      241.45      231.35      8.68 o 
   1   3   9      255.37      250.50      8.56 o 
   2   3   9     1616.00     1542.89     28.88 o 
   3   3   9       64.22       78.20      5.47 o 
   4   3   9        8.64       12.89      3.64 o 
   5   3   9     1920.48     1905.03     38.53 o 
   6   3   9     3287.74     3297.79     70.09 o 
   7   3   9      869.53      802.64     28.31 o 
   8   3   9      267.73      228.61     21.29 o 
   9   3   9     1383.42     1310.94     46.35 o 
  10   3   9     1016.33      957.71     38.80 o 
  11   3   9       94.46      127.74     15.99 o 
  12   3   9      223.31      239.36     21.43 o 
  13   3   9      799.96      884.56     39.39 o 
 -13   4   9      255.32      240.88     20.58 o 
 -12   4   9       23.13       31.34      8.54 o 
 -11   4   9       19.69       19.68      8.28 o 
 -10   4   9      340.28      349.32     21.51 o 
  -9   4   9      608.07      595.20     21.43 o 
  -8   4   9      173.19      165.33     12.43 o 
  -7   4   9      300.01      323.67     14.78 o 
  -6   4   9     1587.98     1515.32     43.50 o 
  -5   4   9     1449.09     1329.22     39.76 o 
  -4   4   9      102.62       88.33      7.51 o 
  -3   4   9      341.75      286.94     12.73 o 
  -2   4   9     1046.98      953.46     23.80 o 
  -1   4   9      471.23      406.21     14.23 o 
   0   4   9       13.41       12.94      3.40 o 
   1   4   9      421.44      377.11     11.38 o 
   2   4   9      940.06      842.30     18.21 o 
   3   4   9      420.39      379.74     10.60 o 
   4   4   9      103.12       99.54      7.96 o 
   5   4   9     1354.53     1271.62     37.19 o 
   6   4   9     1725.31     1658.12     44.68 o 
   7   4   9      231.88      228.17     17.44 o 
   8   4   9      153.84      143.00     12.95 o 
   9   4   9      518.01      543.19     24.48 o 
  10   4   9      454.60      473.73     26.14 o 
  11   4   9       22.34       31.12     11.05 o 
  12   4   9       31.12       32.20     14.54 o 
  13   4   9      257.13      282.00     35.00 o 
 -13   5   9      737.05      746.25     34.97 o 
 -12   5   9       87.70      113.57     13.74 o 
 -11   5   9      137.07      146.60     14.89 o 
 -10   5   9      582.68      578.90     23.07 o 
  -9   5   9      463.73      465.51     23.90 o 
  -8   5   9       62.64       53.40      7.71 o 
  -7   5   9      230.81      227.31     13.71 o 
  -6   5   9      578.63      529.73     18.50 o 
  -5   5   9      640.44      585.30     22.90 o 
  -4   5   9       82.30       75.24      7.48 o 
  -3   5   9      216.32      201.50     11.10 o 
  -2   5   9      371.22      340.58     11.31 o 
  -1   5   9       71.90       89.92      7.32 o 
   0   5   9       38.41       46.03      4.66 o 
   1   5   9      123.92      156.14      7.28 o 
   2   5   9      424.39      389.74     11.28 o 
   3   5   9      213.19      199.60      7.65 o 
   4   5   9       85.94       82.34      9.08 o 
   5   5   9      649.98      597.32     32.05 o 
   6   5   9      524.68      467.19     20.74 o 
   7   5   9      222.15      228.12     15.46 o 
   8   5   9       76.68       78.85     10.06 o 
   9   5   9      518.70      533.31     24.13 o 
  10   5   9      524.88      516.48     25.55 o 
  11   5   9      165.07      157.91     15.10 o 
  12   5   9       93.18      100.48     12.87 o 
  13   5   9      755.07      753.71     56.56 o 
 -13   6   9      209.50      224.47     19.68 o 
 -12   6   9       36.86       35.38     10.64 o 
 -11   6   9      141.02      147.08     15.66 o 
 -10   6   9       78.14       66.52      9.60 o 
  -9   6   9      136.20      137.30     12.29 o 
  -8   6   9      260.21      261.98     15.67 o 
  -7   6   9      218.88      229.95     14.32 o 
  -6   6   9      324.71      314.79     15.72 o 
  -5   6   9      346.57      357.77     16.15 o 
  -4   6   9      344.95      311.76     18.87 o 
  -3   6   9      214.32      206.70     11.59 o 
  -2   6   9     2168.69     2098.67     42.02 o 
  -1   6   9     1202.73     1165.10     26.58 o 
   0   6   9      907.94      941.05     22.00 o 
   1   6   9     1222.45     1205.15     26.21 o 
   2   6   9     2135.96     2052.19     41.21 o 
   3   6   9      233.22      209.60     13.48 o 
   4   6   9      339.83      324.71     16.81 o 
   5   6   9      350.39      358.11     18.25 o 
   6   6   9      368.16      309.27     17.64 o 
   7   6   9      252.66      269.51     16.94 o 
   8   6   9      237.14      232.75     16.51 o 
   9   6   9      146.78      167.18     14.64 o 
  10   6   9      100.35      106.30     13.86 o 
  11   6   9      135.84      141.28     14.23 o 
  12   6   9       29.33       29.44     10.73 o 
  13   6   9      189.21      211.20     26.97 o 
 -12   7   9      107.59      116.35     14.83 o 
 -11   7   9       60.57       81.52     10.95 o 
 -10   7   9      463.48      501.64     32.35 o 
  -9   7   9       71.52       61.43      9.35 o 
  -8   7   9        1.48        9.78      6.37 o 
  -7   7   9      263.81      255.27     15.43 o 
  -6   7   9     1306.28     1260.52     34.54 o 
  -5   7   9      109.70      117.68     10.48 o 
  -4   7   9        8.12       13.76      5.72 o 
  -3   7   9       40.39       42.51      6.51 o 
  -2   7   9     1421.94     1377.61     30.45 o 
  -1   7   9      591.60      581.17     16.70 o 
   0   7   9      445.11      460.37     19.71 o 
   1   7   9      666.25      663.50     16.90 o 
   2   7   9     1509.87     1371.05     55.20 o 
   3   7   9       14.29        9.92      5.92 o 
   4   7   9        7.05       13.55      6.67 o 
   5   7   9      153.47      169.70     13.37 o 
   6   7   9     1227.30     1273.17     38.45 o 
   7   7   9      216.05      226.19     16.22 o 
   8   7   9        0.64       -0.94      6.93 o 
   9   7   9       66.38       75.73     10.78 o 
  10   7   9      437.23      490.79     25.09 o 
  11   7   9       47.79       59.46     12.11 o 
  12   7   9       97.65      111.10     20.38 o 
 -12   8   9       31.98       31.55     11.46 o 
 -11   8   9      107.76      125.17     13.31 o 
 -10   8   9      173.78      171.65     14.98 o 
  -9   8   9      234.96      230.73     16.29 o 
  -8   8   9       28.64       32.68      7.64 o 
  -7   8   9      179.11      164.51     13.23 o 
  -6   8   9       66.67       66.18      9.12 o 
  -5   8   9      645.64      600.29     21.71 o 
  -4   8   9      100.99       93.87      9.54 o 
  -3   8   9      219.02      184.09     11.94 o 
  -2   8   9      126.03      128.85      9.90 o 
  -1   8   9      464.40      455.60     14.57 o 
   0   8   9       75.85       73.21      6.36 o 
   1   8   9      445.89      418.47     15.90 o 
   2   8   9      167.66      156.16     12.52 o 
   3   8   9      170.55      155.53     12.70 o 
   4   8   9       93.55       92.89     10.50 o 
   5   8   9      703.69      673.34     24.79 o 
   6   8   9      123.85      110.40     11.22 o 
   7   8   9      221.21      212.06     15.91 o 
   8   8   9       24.67       27.25      8.34 o 
   9   8   9      238.45      256.80     18.28 o 
  10   8   9      216.10      244.90     18.69 o 
  11   8   9      121.02      123.11     28.87 o 
  12   8   9       35.94       62.10     17.42 o 
 -11   9   9        9.62       16.58     11.31 o 
 -10   9   9      160.44      181.55     15.42 o 
  -9   9   9      209.43      182.96     15.12 o 
  -8   9   9       23.09       23.97     11.22 o 
  -7   9   9      121.88       94.16     10.85 o 
  -6   9   9      245.51      238.88     15.49 o 
  -5   9   9      748.99      674.96     24.15 o 
  -4   9   9     1141.38     1079.72     31.19 o 
  -3   9   9       29.91       36.58      6.76 o 
  -2   9   9      264.10      230.85     16.00 o 
  -1   9   9       95.37       94.77      9.60 o 
   0   9   9      234.44      232.35     12.53 o 
   1   9   9      142.65      138.95     11.97 o 
   2   9   9      169.49      176.24     13.87 o 
   3   9   9       28.93       37.38      8.02 o 
   4   9   9     1125.23     1096.97     34.86 o 
   5   9   9      820.11      788.27     27.70 o 
   6   9   9      246.68      248.68     17.12 o 
   7   9   9       83.16       78.57     10.67 o 
   8   9   9       26.03       31.28      8.73 o 
   9   9   9      226.98      217.05     16.85 o 
  10   9   9      176.19      196.82     25.97 o 
  11   9   9        3.55       -2.58     11.91 o 
 -10  10   9      246.03      224.28     19.77 o 
  -9  10   9      246.70      266.67     20.32 o 
  -8  10   9       65.55       92.29     13.53 o 
  -7  10   9      203.75      194.79     16.90 o 
  -6  10   9      517.75      517.86     27.53 o 
  -5  10   9       63.24       62.04     10.63 o 
  -4  10   9      106.15       90.21     11.50 o 
  -3  10   9      507.04      441.34     22.11 o 
  -2  10   9      251.52      260.49     16.97 o 
  -1  10   9       80.31       87.36     13.24 o 
   0  10   9      792.34      809.53     31.28 o 
   1  10   9       48.09       55.17      7.95 o 
   2  10   9      204.74      192.68     13.04 o 
   3  10   9      407.99      364.33     17.71 o 
   4  10   9       96.28       98.58     10.27 o 
   5  10   9       76.84       94.57     11.34 o 
   6  10   9      484.36      486.29     24.01 o 
   7  10   9      219.84      224.57     16.80 o 
   8  10   9       61.15       67.20      9.36 o 
   9  10   9      207.19      206.25     21.59 o 
  10  10   9      271.91      280.87     24.97 o 
 -10  11   9      105.71      122.02     17.99 o 
  -9  11   9      196.07      235.34     28.09 o 
  -8  11   9       63.39       78.77     14.63 o 
  -7  11   9      339.27      322.20     26.05 o 
  -6  11   9      392.66      383.71     27.13 o 
  -5  11   9      405.00      373.44     26.94 o 
  -4  11   9      268.58      247.33     21.84 o 
  -3  11   9      470.58      496.92     29.36 o 
  -2  11   9      766.02      707.87     33.34 o 
  -1  11   9      284.57      289.72     22.85 o 
   0  11   9     1280.87     1225.84     38.58 o 
   1  11   9      334.08      335.33     19.65 o 
   2  11   9      848.61      770.18     47.63 o 
   3  11   9      451.90      460.62     18.35 o 
   4  11   9      268.22      264.09     16.41 o 
   5  11   9      435.99      416.72     19.98 o 
   6  11   9      347.10      322.82     18.37 o 
   7  11   9      358.96      390.34     20.06 o 
   8  11   9       50.91       74.85     13.94 o 
   9  11   9      218.30      241.66     23.28 o 
  10  11   9       88.26      107.90     14.88 o 
  -9  12   9      230.73      230.65     29.19 o 
  -8  12   9       92.27      109.69     16.54 o 
  -7  12   9      381.24      388.28     29.06 o 
  -6  12   9      726.77      658.91     45.28 o 
  -5  12   9      201.35      212.76     21.36 o 
  -4  12   9      244.56      228.34     21.61 o 
  -3  12   9      218.32      255.83     22.30 o 
  -2  12   9      589.58      571.66     32.69 o 
  -1  12   9      640.82      605.15     32.21 o 
   0  12   9      553.23      501.64     29.80 o 
   1  12   9      576.14      562.10     26.08 o 
   2  12   9      619.96      591.88     22.90 o 
   3  12   9      194.92      203.11     14.80 o 
   4  12   9      247.64      230.08     15.60 o 
   5  12   9      196.03      212.22     13.90 o 
   6  12   9      730.81      713.58     26.55 o 
   7  12   9      419.74      364.15     23.96 o 
   8  12   9       93.38       85.28     13.54 o 
   9  12   9      182.70      210.92     19.35 o 
  -7  13   9      234.55      245.72     24.28 o 
  -6  13   9      206.21      218.64     22.40 o 
  -5  13   9      161.05      169.86     20.15 o 
  -4  13   9      268.60      316.29     26.04 o 
  -3  13   9      122.53      166.29     18.99 o 
  -2  13   9      565.55      586.79     34.19 o 
  -1  13   9      120.46      150.20     17.82 o 
   0  13   9      183.10      253.38     22.53 o 
   1  13   9      140.38      171.16     23.38 o 
   2  13   9      585.32      605.68     27.58 o 
   3  13   9      109.16      157.27     26.83 o 
   4  13   9      267.07      313.55     18.67 o 
   5  13   9      195.83      226.28     18.49 o 
   6  13   9      218.57      238.16     19.33 o 
   7  13   9      224.28      252.34     20.47 o 
  -6  14   9      141.12      123.40     17.88 o 
  -5  14   9       54.15       48.27     13.20 o 
  -4  14   9      223.20      231.91     22.96 o 
  -3  14   9      139.39      133.31     18.12 o 
  -2  14   9      369.69      373.67     28.49 o 
  -1  14   9      334.67      336.14     26.94 o 
   0  14   9      213.21      209.68     21.05 o 
   1  14   9      284.08      294.96     27.32 o 
   2  14   9      369.97      366.72     23.16 o 
   3  14   9      146.80      139.87     15.07 o 
   4  14   9      196.25      218.36     21.57 o 
   5  14   9       63.44       60.67     15.34 o 
   6  14   9      147.10      119.42     17.29 o 
  -3  15   9       67.73      104.49     28.60 o 
  -2  15   9      540.24      503.00     49.79 o 
  -1  15   9       50.65       68.88     17.02 o 
   0  15   9       39.57       57.55     14.76 o 
   1  15   9       67.37       74.79     15.11 o 
   2  15   9      533.39      577.71     42.29 o 
   3  15   9       45.06       72.46     14.59 o 
   1   0  10     3732.80     4015.89     73.74 o 
   2   0  10        1.18        1.97      2.72 o 
   3   0  10      680.15      590.12     15.51 o 
   4   0  10     1407.14     1473.99     31.20 o 
   5   0  10      519.88      527.16     14.75 o 
   6   0  10      312.17      334.97     14.63 o 
   7   0  10     2950.33     2836.99     62.57 o 
   8   0  10      229.80      231.56     13.19 o 
   9   0  10      502.31      469.91     22.25 o 
  10   0  10      113.30      131.17     13.24 o 
  11   0  10      588.59      632.78     32.45 o 
  12   0  10      293.14      313.93     25.30 o 
  13   0  10       66.17       76.62     14.47 o 
 -13   1  10       73.37       89.30     15.33 o 
 -12   1  10      555.28      550.52     33.86 o 
 -11   1  10      247.04      221.21     17.54 o 
 -10   1  10       20.35       17.76      7.69 o 
  -9   1  10      227.30      238.75     14.48 o 
  -8   1  10      810.65      807.18     25.89 o 
  -7   1  10       91.21       95.67      8.87 o 
  -6   1  10       57.42       81.35      6.68 o 
  -5   1  10       98.00       96.70      6.74 o 
  -4   1  10     3958.37     3810.86     69.60 o 
  -3   1  10     1475.31     1519.54     31.26 o 
  -2   1  10      682.35      757.41     18.58 o 
  -1   1  10      619.97      575.37     17.01 o 
   0   1  10     7635.55     7590.70    134.10 o 
   1   1  10      621.47      598.30     15.27 o 
   2   1  10      696.63      756.22     18.19 o 
   3   1  10     1396.03     1404.95     30.19 o 
   4   1  10     3786.62     3582.05     68.32 o 
   5   1  10       89.18       80.56      7.18 o 
   6   1  10       58.34       82.52      7.65 o 
   7   1  10       66.44       63.17      7.31 o 
   8   1  10      801.07      831.00     31.61 o 
   9   1  10      204.57      216.67     19.22 o 
  10   1  10       31.49       37.60     13.16 o 
  11   1  10      239.49      234.25     21.47 o 
  12   1  10      558.77      578.23     42.38 o 
  13   1  10       64.74       85.86     15.51 o 
 -13   2  10      274.18      319.09     26.96 o 
 -12   2  10      353.54      403.51     24.79 o 
 -11   2  10     1282.93     1243.68     42.30 o 
 -10   2  10       76.47       79.51     10.00 o 
  -9   2  10      918.10      866.62     27.44 o 
  -8   2  10      710.74      696.55     23.37 o 
  -7   2  10     4420.61     4408.60     92.49 o 
  -6   2  10        3.22        5.23      3.95 o 
  -5   2  10     1581.35     1519.78     42.59 o 
  -4   2  10      315.34      280.43     11.19 o 
  -3   2  10     2371.02     2313.67     45.66 o 
  -2   2  10      579.06      564.01     17.05 o 
  -1   2  10     6413.30     6606.62    127.92 o 
   0   2  10      657.53      586.38     15.38 o 
   1   2  10     6324.63     6477.56    116.18 o 
   2   2  10      569.78      546.98     14.37 o 
   3   2  10     2384.65     2277.92     44.28 o 
   4   2  10      331.89      274.46     11.40 o 
   5   2  10     1522.14     1358.19     55.14 o 
   6   2  10        1.94       -1.99      3.72 o 
   7   2  10     4465.15     4517.40    103.96 o 
   8   2  10      710.63      724.58     31.42 o 
   9   2  10      887.69      893.41     36.57 o 
  10   2  10       79.81       89.37     14.29 o 
  11   2  10     1420.89     1366.15     49.97 o 
  12   2  10      370.32      400.67     28.28 o 
  13   2  10      228.00      252.75     33.35 o 
 -13   3  10       29.79       36.87     10.71 o 
 -12   3  10     1184.69     1198.59     50.80 o 
 -11   3  10      216.41      227.72     18.50 o 
 -10   3  10       59.67       58.24      9.41 o 
  -9   3  10       57.77       74.55      9.59 o 
  -8   3  10     1877.58     1873.66     41.77 o 
  -7   3  10     1826.77     1764.96     42.70 o 
  -6   3  10        8.73       10.44      5.40 o 
  -5   3  10      323.79      299.47     13.17 o 
  -4   3  10     3780.11     3690.58     75.92 o 
  -3   3  10      257.28      231.24     11.76 o 
  -2   3  10      839.79      876.07     25.69 o 
  -1   3  10      159.89      195.09      9.85 o 
   0   3  10     4750.78     4563.08     83.31 o 
   1   3  10      134.18      145.65      7.40 o 
   2   3  10      856.13      905.01     20.22 o 
   3   3  10      280.20      256.73      8.18 o 
   4   3  10     3751.34     3596.46     74.61 o 
   5   3  10      292.61      284.37     16.42 o 
   6   3  10       11.05       15.62      7.19 o 
   7   3  10     1819.49     1812.75     57.58 o 
   8   3  10     1832.59     1879.86     64.85 o 
   9   3  10       49.79       55.21     12.63 o 
  10   3  10       70.38       55.14     12.13 o 
  11   3  10      243.30      268.23     22.44 o 
  12   3  10     1243.38     1291.28     78.36 o 
  13   3  10       25.95       45.42     14.48 o 
 -13   4  10      267.36      247.21     26.30 o 
 -12   4  10      299.54      332.49     23.30 o 
 -11   4  10      882.59      845.18     29.17 o 
 -10   4  10      119.51      102.89     12.69 o 
  -9   4  10      991.52      919.73     31.97 o 
  -8   4  10      920.27      913.08     27.39 o 
  -7   4  10     2149.90     2062.11     49.07 o 
  -6   4  10       36.29       42.58      6.74 o 
  -5   4  10      804.52      760.92     28.02 o 
  -4   4  10     1111.63     1132.10     29.06 o 
  -3   4  10     1385.19     1282.44     32.57 o 
  -2   4  10      708.21      754.77     22.40 o 
  -1   4  10     3042.97     2988.10     62.37 o 
   0   4  10       11.94        0.68      3.02 o 
   1   4  10     2973.49     2923.42     51.65 o 
   2   4  10      740.27      755.02     16.61 o 
   3   4  10     1494.46     1388.01     28.90 o 
   4   4  10     1143.74     1108.08     24.75 o 
   5   4  10      810.96      793.76     27.74 o 
   6   4  10       40.74       23.98      8.13 o 
   7   4  10     2203.39     2105.46     56.31 o 
   8   4  10      934.10      943.64     32.75 o 
   9   4  10      915.47      886.19     48.95 o 
  10   4  10      122.90      133.61     15.82 o 
  11   4  10      867.63      828.49     36.91 o 
  12   4  10      310.74      320.70     25.37 o 
  13   4  10      252.98      256.12     40.43 o 
 -13   5  10       20.78       17.54     10.32 o 
 -12   5  10      956.13      938.55     32.26 o 
 -11   5  10      184.46      204.03     17.40 o 
 -10   5  10       49.84       58.11     10.63 o 
  -9   5  10       25.17       37.39      7.77 o 
  -8   5  10     1583.65     1604.58     46.12 o 
  -7   5  10      411.95      369.55     19.96 o 
  -6   5  10       31.53       30.52      6.25 o 
  -5   5  10      489.38      464.13     17.18 o 
  -4   5  10     2983.64     2862.06     63.73 o 
  -3   5  10      206.03      197.43     11.23 o 
  -2   5  10       10.70       15.91      4.46 o 
  -1   5  10      537.22      534.75     14.95 o 
   0   5  10     6451.55     6471.61    116.15 o 
   1   5  10      533.94      532.38     14.70 o 
   2   5  10       12.61       22.14      3.18 o 
   3   5  10      170.15      168.07      7.42 o 
   4   5  10     3122.71     3035.51     72.39 o 
   5   5  10      476.43      456.64     21.44 o 
   6   5  10       27.88       18.38      6.72 o 
   7   5  10      381.79      312.60     18.88 o 
   8   5  10     1452.93     1484.85     45.35 o 
   9   5  10       36.99       46.49      9.55 o 
  10   5  10       44.16       44.04      9.55 o 
  11   5  10      165.67      179.47     19.63 o 
  12   5  10      906.17      883.26     39.65 o 
  13   5  10       14.64       27.93     23.48 o 
 -12   6  10      180.53      181.05     17.81 o 
 -11   6  10      668.53      650.94     30.85 o 
 -10   6  10       13.19       16.19      8.15 o 
  -9   6  10      743.39      680.46     25.07 o 
  -8   6  10      109.59      110.97     11.10 o 
  -7   6  10     2452.12     2350.87     54.58 o 
  -6   6  10       68.17       55.65      8.12 o 
  -5   6  10     2016.16     1924.96     46.45 o 
  -4   6  10      218.96      216.34     12.93 o 
  -3   6  10     2541.37     2444.14     54.42 o 
  -2   6  10       77.79       77.75      6.06 o 
  -1   6  10     4033.35     4027.91     75.61 o 
   0   6  10      457.76      456.70     13.84 o 
   1   6  10     4132.30     4057.50     75.30 o 
   2   6  10       85.97       79.05      7.02 o 
   3   6  10     2564.18     2396.23     61.22 o 
   4   6  10      270.51      260.66     15.70 o 
   5   6  10     2010.61     1952.50     52.34 o 
   6   6  10       81.94       87.78     10.39 o 
   7   6  10     2364.49     2200.89     60.53 o 
   8   6  10       91.43      122.12     12.80 o 
   9   6  10      751.05      771.39     29.08 o 
  10   6  10       18.36        6.68      7.70 o 
  11   6  10      622.78      613.39     28.93 o 
  12   6  10      186.66      201.16     17.84 o 
 -12   7  10      519.11      539.32     30.07 o 
 -11   7  10       21.35       20.72      9.63 o 
 -10   7  10        0.73       -6.26      6.26 o 
  -9   7  10       16.15       14.68      6.87 o 
  -8   7  10     1025.08     1042.27     31.17 o 
  -7   7  10      397.59      399.96     19.23 o 
  -6   7  10       66.04       74.30      9.07 o 
  -5   7  10      651.60      587.16     21.09 o 
  -4   7  10     1426.37     1250.78     33.18 o 
  -3   7  10      519.24      517.55     18.50 o 
  -2   7  10      365.96      339.15     14.76 o 
  -1   7  10      265.87      285.00     11.56 o 
   0   7  10     1778.75     1742.32     36.77 o 
   1   7  10      314.70      316.72     13.42 o 
   2   7  10      354.98      338.68     17.22 o 
   3   7  10      482.71      492.40     20.87 o 
   4   7  10     1362.24     1215.63     37.21 o 
   5   7  10      606.24      538.99     22.86 o 
   6   7  10       61.33       66.87      9.60 o 
   7   7  10      347.61      352.14     20.36 o 
   8   7  10      973.21      951.19     33.95 o 
   9   7  10       21.77       24.39      8.31 o 
  10   7  10        2.40       14.60      8.42 o 
  11   7  10       13.92       10.92      8.31 o 
  12   7  10      485.82      521.45     48.35 o 
 -11   8  10      627.21      654.31     32.75 o 
 -10   8  10       83.03      101.19     12.34 o 
  -9   8  10      357.40      354.98     20.06 o 
  -8   8  10      211.89      194.38     14.65 o 
  -7   8  10      821.56      801.94     35.16 o 
  -6   8  10      116.52      109.53     10.73 o 
  -5   8  10      451.71      430.35     19.20 o 
  -4   8  10       57.63       64.90      8.46 o 
  -3   8  10     1049.59     1018.22     28.45 o 
  -2   8  10      202.22      184.15     11.73 o 
  -1   8  10      758.11      772.00     20.23 o 
   0   8  10      804.36      831.99     24.17 o 
   1   8  10      696.70      697.29     25.53 o 
   2   8  10      172.14      148.75     12.83 o 
   3   8  10      957.82      925.83     31.68 o 
   4   8  10       53.99       52.48     12.86 o 
   5   8  10      464.88      436.90     21.46 o 
   6   8  10      105.56      120.60     12.67 o 
   7   8  10      819.64      838.26     30.27 o 
   8   8  10      181.90      210.32     16.67 o 
   9   8  10      359.91      355.91     27.37 o 
  10   8  10       88.44      105.82     15.18 o 
  11   8  10      637.66      665.76     34.83 o 
 -11   9  10       41.30       36.71     13.02 o 
 -10   9  10       40.95       54.22     10.20 o 
  -9   9  10      240.47      242.29     17.56 o 
  -8   9  10      655.06      594.96     25.05 o 
  -7   9  10      133.33      120.66     11.82 o 
  -6   9  10       57.02       59.19      9.13 o 
  -5   9  10       68.53       61.02      8.79 o 
  -4   9  10      925.39      859.91     26.28 o 
  -3   9  10      150.93      145.38     11.38 o 
  -2   9  10       35.14       27.54      6.41 o 
  -1   9  10      245.37      255.00     16.16 o 
   0   9  10      496.84      522.08     18.72 o 
   1   9  10      223.85      225.30     15.61 o 
   2   9  10       30.18       30.37      7.82 o 
   3   9  10      146.00      142.04     13.04 o 
   4   9  10      735.06      697.36     27.76 o 
   5   9  10       50.31       45.57      8.94 o 
   6   9  10       60.33       61.68     10.13 o 
   7   9  10      114.82      107.83     13.04 o 
   8   9  10      599.74      589.53     26.89 o 
   9   9  10      270.56      304.31     20.14 o 
  10   9  10       42.17       41.43     16.18 o 
  11   9  10       28.04       32.06     15.06 o 
 -10  10  10       32.37       40.17     10.81 o 
  -9  10  10       16.74       15.84      8.64 o 
  -8  10  10      461.69      421.04     22.46 o 
  -7  10  10      518.98      515.91     23.90 o 
  -6  10  10       59.91       60.33      9.23 o 
  -5  10  10      188.56      199.54     14.57 o 
  -4  10  10      670.09      594.08     22.60 o 
  -3  10  10      310.61      325.43     19.83 o 
  -2  10  10      109.39      117.71     12.49 o 
  -1  10  10      422.33      373.20     20.11 o 
   0  10  10       30.63       44.44      8.39 o 
   1  10  10      504.19      469.64     21.80 o 
   2  10  10      136.47      130.55     13.02 o 
   3  10  10      294.17      325.11     19.48 o 
   4  10  10      705.04      673.44     26.19 o 
   5  10  10      224.73      223.67     16.87 o 
   6  10  10       51.47       44.80      9.69 o 
   7  10  10      519.01      548.09     25.44 o 
   8  10  10      493.44      473.35     24.92 o 
   9  10  10       21.81       21.01     13.28 o 
  10  10  10       26.41       38.40     13.02 o 
  -9  11  10       45.41       52.93     11.69 o 
  -8  11  10      596.93      612.13     30.86 o 
  -7  11  10      183.44      190.10     17.35 o 
  -6  11  10        8.14       25.77      8.92 o 
  -5  11  10      204.23      162.81     15.83 o 
  -4  11  10      459.56      453.59     24.09 o 
  -3  11  10      136.36      148.16     22.75 o 
  -2  11  10       51.09       57.65     12.42 o 
  -1  11  10      404.97      405.90     27.21 o 
   0  11  10     1567.10     1553.06     55.24 o 
   1  11  10      413.56      409.72     22.09 o 
   2  11  10       45.31       29.16      8.14 o 
   3  11  10      120.75      142.98     13.97 o 
   4  11  10      415.07      404.89     22.83 o 
   5  11  10      210.98      226.64     17.92 o 
   6  11  10        5.69       12.84      7.18 o 
   7  11  10      158.41      175.01     14.70 o 
   8  11  10      584.82      599.58     65.07 o 
   9  11  10       64.43       57.73     13.51 o 
  -8  12  10      202.05      167.09     20.14 o 
  -7  12  10      114.96      119.46     16.71 o 
  -6  12  10      349.82      372.07     28.43 o 
  -5  12  10      171.92      173.32     19.71 o 
  -4  12  10       54.86       65.75     13.35 o 
  -3  12  10      585.91      582.08     33.72 o 
  -2  12  10      237.50      243.37     22.33 o 
  -1  12  10      785.76      734.31     35.15 o 
   0  12  10      289.58      249.00     21.94 o 
   1  12  10      826.99      790.90     36.21 o 
   2  12  10      240.74      274.67     19.32 o 
   3  12  10      577.88      603.01     23.74 o 
   4  12  10       64.98       83.06     10.36 o 
   5  12  10      197.82      202.71     13.76 o 
   6  12  10      365.48      398.68     19.21 o 
   7  12  10      108.38      128.91     17.89 o 
   8  12  10      195.78      164.51     17.63 o 
  -7  13  10       74.87       75.32     15.44 o 
  -6  13  10       44.21       64.27     13.93 o 
  -5  13  10      293.90      289.73     25.86 o 
  -4  13  10      465.81      422.84     30.59 o 
  -3  13  10      184.84      238.05     22.51 o 
  -2  13  10      125.58      142.68     21.02 o 
  -1  13  10      304.80      299.40     25.73 o 
   0  13  10      674.79      641.71     34.50 o 
   1  13  10      290.57      273.25     24.03 o 
   2  13  10      114.33      149.32     15.21 o 
   3  13  10      178.50      184.57     16.51 o 
   4  13  10      474.10      545.92     28.86 o 
   5  13  10      290.12      307.53     21.41 o 
   6  13  10       53.97       49.31     13.51 o 
   7  13  10       87.36       86.19     13.24 o 
  -5  14  10       67.23       71.39     15.71 o 
  -4  14  10       13.60       -0.19     13.26 o 
  -3  14  10      393.90      428.13     30.99 o 
  -2  14  10       45.56       65.78     14.43 o 
  -1  14  10      303.89      330.93     27.32 o 
   0  14  10      124.15      119.62     16.61 o 
   1  14  10      329.74      341.69     27.14 o 
   2  14  10       50.06       56.91     13.83 o 
   3  14  10      354.28      359.28     23.31 o 
   4  14  10       19.61       12.02     10.56 o 
   5  14  10       83.17       80.17     15.52 o 
  -2  15  10       44.31       74.54     14.72 o 
  -1  15  10       21.20       26.36     12.36 o 
   0  15  10      250.57      295.67     26.22 o 
   1  15  10       16.12       28.07     17.44 o 
   2  15  10       37.59       50.83     13.23 o 
   1   0  11       84.69       57.57      5.72 o 
   2   0  11      856.28      851.01     20.47 o 
   3   0  11      193.71      198.00      9.07 o 
   4   0  11      677.26      667.85     17.42 o 
   5   0  11     1109.51     1126.14     25.68 o 
   6   0  11      468.99      441.41     17.11 o 
   7   0  11      273.44      278.12     14.38 o 
   8   0  11       55.60       50.79     10.03 o 
   9   0  11      456.71      455.77     26.26 o 
  10   0  11       13.03       15.01      9.24 o 
  11   0  11        8.69        2.93      9.16 o 
  12   0  11      127.43      134.38     17.62 o 
  13   0  11      330.94      339.23     28.28 o 
 -13   1  11       13.54       21.16     11.37 o 
 -12   1  11      147.58      151.40     19.21 o 
 -11   1  11       10.01        2.76      8.51 o 
 -10   1  11      380.00      376.01     22.35 o 
  -9   1  11      125.82      123.71     12.93 o 
  -8   1  11      248.56      251.04     14.44 o 
  -7   1  11       57.03       58.41      8.02 o 
  -6   1  11     1807.20     1767.63     42.38 o 
  -5   1  11      180.80      190.75      9.50 o 
  -4   1  11       11.16       12.52      4.03 o 
  -3   1  11        1.69       -1.23      2.92 o 
  -2   1  11     1543.47     1505.62     32.22 o 
  -1   1  11      339.22      340.17     12.81 o 
   0   1  11      408.11      423.08     12.76 o 
   1   1  11      337.38      338.58     11.22 o 
   2   1  11     1570.21     1524.79     31.83 o 
   3   1  11        2.01        2.20      2.99 o 
   4   1  11       14.18       16.87      3.25 o 
   5   1  11      186.31      192.80     10.85 o 
   6   1  11     1748.64     1714.13     41.39 o 
   7   1  11       54.48       58.14      8.65 o 
   8   1  11      240.16      212.08     20.86 o 
   9   1  11      117.32      121.78     15.30 o 
  10   1  11      429.64      446.99     28.35 o 
  11   1  11        8.73        6.39      8.79 o 
  12   1  11      169.49      185.76     20.45 o 
  13   1  11       11.24       19.30     16.29 o 
 -13   2  11     1057.54     1073.32     47.72 o 
 -12   2  11       89.01       93.18     18.45 o 
 -11   2  11       95.50       95.64     12.79 o 
 -10   2  11      162.33      165.25     15.37 o 
  -9   2  11      453.05      454.95     22.91 o 
  -8   2  11       83.12       91.73      9.84 o 
  -7   2  11      182.57      201.59     13.17 o 
  -6   2  11       28.25       39.11      5.76 o 
  -5   2  11     2116.78     2111.25     42.17 o 
  -4   2  11       78.17       80.98      6.79 o 
  -3   2  11      220.35      212.97      9.84 o 
  -2   2  11      622.79      687.53     19.77 o 
  -1   2  11      847.70      727.26     20.53 o 
   0   2  11       60.06       76.23      6.16 o 
   1   2  11      879.54      762.56     18.61 o 
   2   2  11      627.72      645.88     16.70 o 
   3   2  11      136.81      136.31      7.07 o 
   4   2  11       72.58       75.89      6.80 o 
   5   2  11     1830.91     1819.60     44.49 o 
   6   2  11       31.84       40.49      8.11 o 
   7   2  11      159.00      175.78     18.49 o 
   8   2  11       77.77       82.42     13.02 o 
   9   2  11      480.36      481.88     28.33 o 
  10   2  11      154.42      160.01     21.50 o 
  11   2  11       80.51      103.91     15.94 o 
  12   2  11       83.72       68.31     18.60 o 
  13   2  11     1054.74     1106.47     47.30 o 
 -13   3  11       13.03        9.06     11.19 o 
 -12   3  11      196.13      217.67     18.73 o 
 -11   3  11      129.42      144.08     15.81 o 
 -10   3  11      682.21      643.22     24.56 o 
  -9   3  11      128.41      126.34     12.07 o 
  -8   3  11      193.60      181.30     13.51 o 
  -7   3  11      269.50      257.20     12.97 o 
  -6   3  11     2334.78     2228.68     54.25 o 
  -5   3  11       45.55       36.94      5.78 o 
  -4   3  11      321.92      338.81     13.13 o 
  -3   3  11        4.48        1.77      2.94 o 
  -2   3  11     5075.96     5136.89     93.20 o 
  -1   3  11      854.24      929.04     24.64 o 
   0   3  11     1989.75     1914.83     39.02 o 
   1   3  11      849.75      944.56     23.06 o 
   2   3  11     4914.23     5001.25     91.77 o 
   3   3  11        6.44        8.90      3.61 o 
   4   3  11      341.65      341.62     12.91 o 
   5   3  11       49.15       46.71      6.86 o 
   6   3  11     2446.86     2396.29     70.05 o 
   7   3  11      282.76      244.51     19.56 o 
   8   3  11      214.72      216.47     18.96 o 
   9   3  11      118.53      128.65     15.60 o 
  10   3  11      650.75      643.38     32.24 o 
  11   3  11      124.26      140.37     17.22 o 
  12   3  11      216.18      230.60     21.91 o 
  13   3  11       12.69       17.63     11.21 o 
 -13   4  11      897.04      878.31     37.25 o 
 -12   4  11       40.31       31.84     10.19 o 
 -11   4  11      134.38      149.34     14.02 o 
 -10   4  11      100.43      122.46     12.13 o 
  -9   4  11      249.98      254.42     22.78 o 
  -8   4  11       24.42       20.25      6.47 o 
  -7   4  11     1198.87     1146.28     31.06 o 
  -6   4  11      229.74      228.67     13.07 o 
  -5   4  11     1425.18     1444.74     42.22 o 
  -4   4  11      260.44      239.01     12.70 o 
  -3   4  11      923.51      816.60     24.63 o 
  -2   4  11       79.40       71.16      7.06 o 
  -1   4  11     1884.88     1924.56     40.67 o 
   0   4  11     2093.91     1989.00     40.49 o 
   1   4  11     1995.65     2049.66     40.28 o 
   2   4  11       74.10       70.90      5.29 o 
   3   4  11     1046.51     1031.74     22.58 o 
   4   4  11      255.75      229.42     20.12 o 
   5   4  11     1504.65     1561.09     43.28 o 
   6   4  11      215.67      183.96     14.63 o 
   7   4  11     1071.03     1014.05     34.85 o 
   8   4  11       19.57       19.44      8.75 o 
   9   4  11      232.68      200.01     20.53 o 
  10   4  11       92.31       80.97     15.77 o 
  11   4  11      138.15      168.99     18.61 o 
  12   4  11       35.33       37.31     13.94 o 
  13   4  11      882.97      974.65     74.04 o 
 -12   5  11      115.75      134.84     18.40 o 
 -11   5  11        7.84        4.36      7.63 o 
 -10   5  11      624.05      575.29     27.84 o 
  -9   5  11      168.10      162.83     15.35 o 
  -8   5  11      144.56      156.85     12.40 o 
  -7   5  11      219.47      202.34     15.78 o 
  -6   5  11     2347.42     2117.26     50.89 o 
  -5   5  11      384.97      371.73     16.31 o 
  -4   5  11       71.76       59.89      7.45 o 
  -3   5  11      228.48      245.76     12.93 o 
  -2   5  11     3793.52     3691.82     78.89 o 
  -1   5  11      679.74      673.96     21.69 o 
   0   5  11      330.70      324.87     13.20 o 
   1   5  11      677.79      695.86     16.46 o 
   2   5  11     3875.22     3838.60     65.29 o 
   3   5  11      214.40      212.78     14.45 o 
   4   5  11       77.66       74.34      9.39 o 
   5   5  11      364.35      358.92     23.94 o 
   6   5  11     2333.80     2216.48     58.32 o 
   7   5  11      215.33      179.55     14.79 o 
   8   5  11      123.46      138.53     13.69 o 
   9   5  11      156.14      163.51     15.15 o 
  10   5  11      576.01      575.50     32.15 o 
  11   5  11        8.90       10.39      9.02 o 
  12   5  11      101.99      133.13     20.81 o 
 -12   6  11       14.95       18.18      9.42 o 
 -11   6  11      184.63      206.54     23.03 o 
 -10   6  11       67.80       85.06     12.02 o 
  -9   6  11      189.58      173.95     16.03 o 
  -8   6  11       35.47       30.96      7.56 o 
  -7   6  11     1087.19     1030.17     35.00 o 
  -6   6  11      553.43      534.98     20.22 o 
  -5   6  11     1273.88     1244.02     33.10 o 
  -4   6  11      264.75      245.39     13.81 o 
  -3   6  11      751.56      698.43     22.61 o 
  -2   6  11      498.91      494.85     18.93 o 
  -1   6  11      926.26      886.32     22.01 o 
   0   6  11        2.11       -0.10      3.45 o 
   1   6  11      860.56      879.93     21.76 o 
   2   6  11      495.05      484.28     16.78 o 
   3   6  11      860.40      802.76     26.66 o 
   4   6  11      244.40      225.69     15.33 o 
   5   6  11     1167.60     1141.77     36.69 o 
   6   6  11      549.48      530.91     22.95 o 
   7   6  11     1070.14      968.87     33.91 o 
   8   6  11       27.20       27.80      9.07 o 
   9   6  11      186.22      194.79     20.47 o 
  10   6  11       68.09       66.50     12.40 o 
  11   6  11      148.08      171.23     17.69 o 
  12   6  11       17.11       48.32     12.77 o 
 -11   7  11       83.93       77.41     12.99 o 
 -10   7  11      450.99      473.56     27.00 o 
  -9   7  11      131.65      135.18     14.37 o 
  -8   7  11       76.32       80.73     10.32 o 
  -7   7  11      286.58      273.26     16.49 o 
  -6   7  11     2775.79     2626.78     81.13 o 
  -5   7  11       12.87        7.41      8.58 o 
  -4   7  11       75.66       62.67      8.21 o 
  -3   7  11      549.40      564.78     19.52 o 
  -2   7  11     2356.14     2258.08     50.94 o 
  -1   7  11       34.88       35.58      6.07 o 
   0   7  11       77.01       81.41      6.63 o 
   1   7  11       26.09       23.52      5.48 o 
   2   7  11     2172.37     2097.15     56.99 o 
   3   7  11      508.59      516.13     22.04 o 
   4   7  11       67.90       64.67      9.30 o 
   5   7  11       16.98       16.46      7.11 o 
   6   7  11     2611.56     2476.00     66.86 o 
   7   7  11      281.42      289.74     19.10 o 
   8   7  11       62.91       59.30     10.63 o 
   9   7  11      125.20      132.29     14.12 o 
  10   7  11      334.94      354.97     23.14 o 
  11   7  11       84.64       93.01     13.10 o 
 -11   8  11       42.12       46.94     11.44 o 
 -10   8  11        7.36       14.50      6.98 o 
  -9   8  11      278.29      298.96     19.91 o 
  -8   8  11      121.21      115.01     11.82 o 
  -7   8  11      473.44      509.49     22.14 o 
  -6   8  11      378.29      381.81     19.01 o 
  -5   8  11      913.90      832.63     26.57 o 
  -4   8  11       68.97       75.15      8.97 o 
  -3   8  11      468.48      482.09     19.13 o 
  -2   8  11      991.45      986.97     28.24 o 
  -1   8  11      448.02      448.60     17.20 o 
   0   8  11       57.93       70.89      7.63 o 
   1   8  11      386.18      400.67     19.76 o 
   2   8  11     1004.82      959.90     32.14 o 
   3   8  11      466.31      468.18     21.93 o 
   4   8  11       83.30       87.20     11.08 o 
   5   8  11      872.42      790.30     29.20 o 
   6   8  11      372.56      359.04     20.90 o 
   7   8  11      454.33      485.92     24.72 o 
   8   8  11      145.68      139.54     14.15 o 
   9   8  11      259.86      286.59     20.51 o 
  10   8  11        5.07        6.27      9.92 o 
  11   8  11       27.28       30.40     11.01 o 
 -10   9  11       39.71       29.17      9.31 o 
  -9   9  11       17.48       25.93      8.30 o 
  -8   9  11       11.94       18.40      7.67 o 
  -7   9  11      116.21      138.19     12.93 o 
  -6   9  11      469.23      487.89     22.01 o 
  -5   9  11      178.18      185.01     13.72 o 
  -4   9  11       45.44       39.69      7.79 o 
  -3   9  11      337.56      309.58     16.39 o 
  -2   9  11      626.20      619.99     20.99 o 
  -1   9  11       63.62       49.05      8.85 o 
   0   9  11       24.96       31.69     10.00 o 
   1   9  11       54.12       56.94      8.85 o 
   2   9  11      505.35      488.37     23.02 o 
   3   9  11      368.98      331.82     19.50 o 
   4   9  11       39.26       34.36      8.53 o 
   5   9  11      158.84      156.37     14.32 o 
   6   9  11      425.83      448.13     23.76 o 
   7   9  11      135.82      142.31     13.95 o 
   8   9  11        8.35       15.02      8.64 o 
   9   9  11       15.95       42.00     10.01 o 
  10   9  11       57.96       87.07     15.70 o 
 -10  10  11       12.55       23.54     10.21 o 
  -9  10  11      205.65      218.23     17.12 o 
  -8  10  11       58.37       58.97     10.32 o 
  -7  10  11      480.86      460.68     22.78 o 
  -6  10  11       22.01        9.59      6.87 o 
  -5  10  11      328.47      314.25     18.43 o 
  -4  10  11      115.48      103.43     10.98 o 
  -3  10  11      514.67      558.96     25.60 o 
  -2  10  11      255.84      241.44     17.31 o 
  -1  10  11      595.97      587.98     31.02 o 
   0  10  11       58.48       76.60     13.43 o 
   1  10  11      575.45      565.56     24.62 o 
   2  10  11      266.46      261.30     17.83 o 
   3  10  11      473.22      543.67     32.34 o 
   4  10  11      140.90      142.72     13.92 o 
   5  10  11      364.50      418.45     22.41 o 
   6  10  11       26.26       29.41      9.03 o 
   7  10  11      479.49      522.61     25.89 o 
   8  10  11       65.77       68.80     11.70 o 
   9  10  11      173.47      214.99     21.06 o 
  10  10  11       15.69       22.66     14.80 o 
  -9  11  11       39.24       40.54     11.03 o 
  -8  11  11       57.13       61.94     13.13 o 
  -7  11  11      111.22      123.90     14.66 o 
  -6  11  11      430.97      436.50     25.33 o 
  -5  11  11       63.42       49.38     10.42 o 
  -4  11  11       40.41       48.50     10.14 o 
  -3  11  11       12.92       17.34      8.23 o 
  -2  11  11     1224.12     1208.20     58.30 o 
  -1  11  11       70.92       74.46     14.13 o 
   0  11  11       99.04      117.11     15.77 o 
   1  11  11       69.53       86.17     14.31 o 
   2  11  11     1290.07     1283.42     40.90 o 
   3  11  11       17.36       14.30      7.90 o 
   4  11  11       37.22       43.10      9.96 o 
   5  11  11       70.13       87.10     10.62 o 
   6  11  11      438.78      458.00     22.26 o 
   7  11  11      132.97      142.03     13.38 o 
   8  11  11       61.47       62.93     11.48 o 
   9  11  11       43.99       63.80     14.38 o 
  -8  12  11      109.55      124.48     18.29 o 
  -7  12  11      163.33      197.14     21.17 o 
  -6  12  11       52.99       64.10     13.31 o 
  -5  12  11      484.23      532.25     35.56 o 
  -4  12  11      417.37      387.37     28.63 o 
  -3  12  11      203.88      186.43     20.08 o 
  -2  12  11      130.89      116.30     16.96 o 
  -1  12  11      351.89      353.01     26.36 o 
   0  12  11      172.59      199.10     20.19 o 
   1  12  11      307.48      313.62     25.13 o 
   2  12  11      131.91      146.14     14.48 o 
   3  12  11      193.74      198.42     17.03 o 
   4  12  11      403.92      405.10     21.10 o 
   5  12  11      530.11      527.12     24.08 o 
   6  12  11       51.55       72.66     10.25 o 
   7  12  11      155.19      171.96     16.56 o 
   8  12  11       99.49      115.27     15.08 o 
  -6  13  11      369.86      392.97     30.73 o 
  -5  13  11       24.73        8.14     10.39 o 
  -4  13  11       79.25       76.76     15.04 o 
  -3  13  11        3.88        2.45     10.83 o 
  -2  13  11      259.35      296.42     25.70 o 
  -1  13  11        5.07       10.51     10.29 o 
   0  13  11       15.05       27.02     13.08 o 
   1  13  11        1.80        8.65     10.08 o 
   2  13  11      258.29      302.76     25.48 o 
   3  13  11        0.57        9.06      7.98 o 
   4  13  11       72.39       79.47     12.26 o 
   5  13  11       22.50       20.62      7.91 o 
   6  13  11      359.00      387.99     25.06 o 
  -4  14  11      278.22      318.47     27.57 o 
  -3  14  11      101.89      120.26     17.69 o 
  -2  14  11       47.63       25.66     12.34 o 
  -1  14  11      105.66      108.97     17.01 o 
   0  14  11      348.90      408.57     30.75 o 
   1  14  11       72.66       73.15     15.38 o 
   2  14  11       51.50       66.25     14.81 o 
   3  14  11      106.70      147.38     18.84 o 
   4  14  11      264.89      273.07     24.53 o 
   0   0  12       40.55       10.55      7.50 o 
   1   0  12     1929.18     1912.92     39.17 o 
   2   0  12        0.77        2.57      3.32 o 
   3   0  12      183.83      152.28      8.37 o 
   4   0  12      105.95      103.09      7.02 o 
   5   0  12     1121.30     1068.11     28.98 o 
   6   0  12     1555.05     1465.90     37.16 o 
   7   0  12     3419.87     3421.52     74.76 o 
   8   0  12        6.97        4.33      7.09 o 
   9   0  12      386.27      420.29     27.65 o 
  10   0  12       19.39       19.82     10.05 o 
  11   0  12      404.18      451.53     30.73 o 
  12   0  12      102.50      146.75     19.24 o 
  13   0  12       80.90      104.40     17.31 o 
 -13   1  12        2.86       -6.61     10.78 o 
 -12   1  12      523.93      626.43     36.60 o 
 -11   1  12      173.17      194.72     20.39 o 
 -10   1  12        3.92        3.36      6.88 o 
  -9   1  12      160.85      160.82     14.57 o 
  -8   1  12     1720.98     1735.16     43.85 o 
  -7   1  12     1539.11     1449.31     38.46 o 
  -6   1  12       88.36       89.70      9.23 o 
  -5   1  12      198.01      199.40     10.11 o 
  -4   1  12     2451.88     2367.53     47.65 o 
  -3   1  12      261.58      266.88     11.24 o 
  -2   1  12      132.16      140.29      8.48 o 
  -1   1  12     1558.75     1597.58     37.16 o 
   0   1  12     4514.67     4361.34     80.72 o 
   1   1  12     1541.34     1554.97     33.30 o 
   2   1  12      136.64      155.27      8.30 o 
   3   1  12      312.66      311.11     19.04 o 
   4   1  12     2360.33     2323.13     52.34 o 
   5   1  12      181.82      177.45     18.11 o 
   6   1  12       77.46       81.81      8.25 o 
   7   1  12     1591.77     1553.10     43.97 o 
   8   1  12     1698.98     1682.15     58.11 o 
   9   1  12      131.16      144.45     20.98 o 
  10   1  12        8.56        7.19      8.75 o 
  11   1  12      152.45      177.08     19.66 o 
  12   1  12      485.97      516.10     34.32 o 
  13   1  12        4.37       12.92     15.98 o 
 -13   2  12      215.28      243.79     24.18 o 
 -12   2  12      266.73      298.73     26.11 o 
 -11   2  12      571.10      582.56     28.52 o 
 -10   2  12       17.86       17.41      8.15 o 
  -9   2  12      903.92      883.86     28.60 o 
  -8   2  12       67.56       76.61      9.67 o 
  -7   2  12     1540.27     1501.78     38.76 o 
  -6   2  12       15.37       10.65      4.63 o 
  -5   2  12      922.69      898.45     23.48 o 
  -4   2  12     1444.22     1414.37     32.01 o 
  -3   2  12     1619.48     1517.85     32.66 o 
  -2   2  12      397.53      372.03     12.69 o 
  -1   2  12     5000.86     5005.64    100.86 o 
   0   2  12      139.60      123.97      7.80 o 
   1   2  12     5050.84     4992.85    100.75 o 
   2   2  12      392.24      358.82     11.90 o 
   3   2  12     1485.38     1409.82     31.02 o 
   4   2  12     1472.62     1430.55     34.73 o 
   5   2  12      923.24      915.49     25.27 o 
   6   2  12       14.97       12.13      6.02 o 
   7   2  12     1483.98     1378.00     50.08 o 
   8   2  12       52.88       47.43     11.39 o 
   9   2  12      926.11      896.17     38.21 o 
  10   2  12       13.10       20.48      9.81 o 
  11   2  12      583.04      602.32     34.57 o 
  12   2  12      250.25      250.34     24.00 o 
  13   2  12      179.29      206.01     22.50 o 
 -12   3  12      837.82      850.68     35.00 o 
 -11   3  12      360.66      375.05     24.30 o 
 -10   3  12       32.28       25.99      8.04 o 
  -9   3  12      516.12      483.88     22.11 o 
  -8   3  12      753.57      783.78     32.84 o 
  -7   3  12      705.15      669.32     23.63 o 
  -6   3  12      257.16      224.12     12.34 o 
  -5   3  12      410.96      369.44     14.43 o 
  -4   3  12     2648.38     2534.75     52.61 o 
  -3   3  12      828.20      737.93     23.04 o 
  -2   3  12      448.73      423.03     14.00 o 
  -1   3  12      599.40      563.51     27.19 o 
   0   3  12     7385.17     7895.10    140.88 o 
   1   3  12      556.99      542.62     15.42 o 
   2   3  12      458.30      433.39     12.95 o 
   3   3  12      916.24      874.18     22.85 o 
   4   3  12     2714.57     2696.26     60.20 o 
   5   3  12      346.87      332.78     35.97 o 
   6   3  12      273.17      273.58     20.28 o 
   7   3  12      750.78      667.84     30.61 o 
   8   3  12      752.24      729.88     33.71 o 
   9   3  12      483.53      494.53     29.88 o 
  10   3  12       44.27       43.61     11.91 o 
  11   3  12      361.03      440.74     30.14 o 
  12   3  12      902.06      916.00     41.21 o 
 -12   4  12      210.50      198.27     18.97 o 
 -11   4  12      545.67      559.34     29.42 o 
 -10   4  12      101.88      119.28     12.83 o 
  -9   4  12      730.24      710.28     41.25 o 
  -8   4  12      213.11      200.50     14.76 o 
  -7   4  12      749.71      744.84     22.49 o 
  -6   4  12       30.02       36.02      6.10 o 
  -5   4  12     1124.95     1075.33     26.89 o 
  -4   4  12       60.95       60.37      8.08 o 
  -3   4  12     1106.92     1023.37     27.92 o 
  -2   4  12      301.92      340.24     13.36 o 
  -1   4  12     3453.50     3391.64     65.06 o 
   0   4  12      527.25      515.10     15.29 o 
   1   4  12     3435.84     3359.33     64.28 o 
   2   4  12      320.32      346.27     11.55 o 
   3   4  12     1063.91     1020.40     26.59 o 
   4   4  12       35.42       39.61      9.07 o 
   5   4  12     1065.49     1000.81     40.37 o 
   6   4  12       23.40       18.13      8.84 o 
   7   4  12      772.89      757.99     33.00 o 
   8   4  12      271.58      248.24     20.67 o 
   9   4  12      725.71      778.76     34.94 o 
  10   4  12       87.66       82.04     14.21 o 
  11   4  12      493.60      550.87     33.11 o 
  12   4  12      224.90      272.93     24.09 o 
 -12   5  12      800.18      819.75     36.98 o 
 -11   5  12       88.80      112.55     12.66 o 
 -10   5  12      122.76      116.50     12.48 o 
  -9   5  12       96.87       77.10     11.47 o 
  -8   5  12     1465.14     1434.82     38.37 o 
  -7   5  12      609.46      610.04     22.54 o 
  -6   5  12      237.38      229.16     16.32 o 
  -5   5  12      613.81      595.26     21.41 o 
  -4   5  12     3235.60     3140.55     69.21 o 
  -3   5  12      220.95      198.96     12.33 o 
  -2   5  12      188.17      161.34     10.88 o 
  -1   5  12      554.43      570.21     16.56 o 
   0   5  12     6840.21     6934.94    125.22 o 
   1   5  12      499.11      517.61     15.53 o 
   2   5  12      181.78      176.64      9.77 o 
   3   5  12      200.59      207.02     15.37 o 
   4   5  12     3343.24     3197.24     78.37 o 
   5   5  12      598.65      572.98     23.85 o 
   6   5  12      258.02      225.62     16.54 o 
   7   5  12      651.23      642.62     26.36 o 
   8   5  12     1455.85     1332.01     43.20 o 
   9   5  12      113.86      118.12     15.04 o 
  10   5  12      143.82      178.48     18.76 o 
  11   5  12      106.22      134.84     19.81 o 
  12   5  12      799.27      826.70     45.57 o 
 -12   6  12      116.79      121.72     14.18 o 
 -11   6  12      223.62      236.03     25.87 o 
 -10   6  12      148.51      137.75     15.06 o 
  -9   6  12      208.29      204.82     17.29 o 
  -8   6  12      284.96      271.27     19.43 o 
  -7   6  12      843.95      780.75     25.83 o 
  -6   6  12      386.75      386.49     21.43 o 
  -5   6  12      965.72      850.57     26.14 o 
  -4   6  12      901.19      893.26     26.44 o 
  -3   6  12      262.50      269.58     14.40 o 
  -2   6  12      166.47      173.52     11.45 o 
  -1   6  12      520.74      524.12     18.34 o 
   0   6  12     1043.48      994.54     24.17 o 
   1   6  12      516.66      516.72     14.15 o 
   2   6  12      147.45      143.97     12.64 o 
   3   6  12      205.85      232.24     16.03 o 
   4   6  12      828.10      826.01     29.45 o 
   5   6  12      906.86      797.37     29.22 o 
   6   6  12      375.39      367.72     20.85 o 
   7   6  12      761.65      731.80     31.12 o 
   8   6  12      294.43      296.80     20.12 o 
   9   6  12      231.67      222.41     18.04 o 
  10   6  12      138.36      164.92     15.92 o 
  11   6  12      177.83      189.83     20.52 o 
  12   6  12      109.45      112.59     16.65 o 
 -11   7  12      266.85      248.39     20.77 o 
 -10   7  12      233.66      214.84     18.53 o 
  -9   7  12       17.16       14.35      7.29 o 
  -8   7  12     1200.58     1135.05     34.15 o 
  -7   7  12      241.64      219.17     14.97 o 
  -6   7  12       56.06       36.67      7.77 o 
  -5   7  12      310.30      286.05     17.86 o 
  -4   7  12     2519.42     2373.00     56.22 o 
  -3   7  12      629.45      600.57     21.44 o 
  -2   7  12      109.81      118.17     10.09 o 
  -1   7  12      549.14      583.36     19.54 o 
   0   7  12     1021.23     1018.21     28.15 o 
   1   7  12      561.38      586.76     23.33 o 
   2   7  12      113.49      122.58     11.76 o 
   3   7  12      677.16      649.45     31.24 o 
   4   7  12     2586.22     2451.97     63.71 o 
   5   7  12      308.40      289.06     18.55 o 
   6   7  12       54.20       42.83      9.33 o 
   7   7  12      243.01      222.82     17.17 o 
   8   7  12     1184.67     1108.35     48.00 o 
   9   7  12       12.17       13.30      7.89 o 
  10   7  12      242.57      266.88     19.89 o 
  11   7  12      265.51      273.83     21.06 o 
 -11   8  12       50.60       68.09     12.58 o 
 -10   8  12       18.81        9.49      9.14 o 
  -9   8  12      107.02       88.55     13.85 o 
  -8   8  12      366.88      364.02     20.20 o 
  -7   8  12       83.14       69.58      9.76 o 
  -6   8  12       15.35       21.66      7.25 o 
  -5   8  12      459.95      427.74     20.05 o 
  -4   8  12      145.39      161.04     15.52 o 
  -3   8  12       74.07       67.82      8.75 o 
  -2   8  12       85.22       89.90      9.31 o 
  -1   8  12     1307.07     1239.52     36.97 o 
   0   8  12      123.91      151.94     16.35 o 
   1   8  12     1147.87     1073.60     35.59 o 
   2   8  12       69.71       73.41     10.15 o 
   3   8  12       83.23       98.90     11.26 o 
   4   8  12      189.56      184.15     14.87 o 
   5   8  12      411.04      459.47     37.89 o 
   6   8  12       23.66       15.74      8.05 o 
   7   8  12       73.89       80.94     11.69 o 
   8   8  12      369.49      373.13     22.78 o 
   9   8  12      104.26      101.18     13.16 o 
  10   8  12       19.07       36.34     10.28 o 
  11   8  12       46.54       68.21     11.99 o 
 -10   9  12       26.14       28.26     10.22 o 
  -9   9  12       34.60       48.23      9.66 o 
  -8   9  12     1023.49     1036.48     33.56 o 
  -7   9  12      390.24      354.62     20.10 o 
  -6   9  12       82.41       83.01     10.57 o 
  -5   9  12       41.43       47.06      8.51 o 
  -4   9  12     1952.04     1888.15     61.13 o 
  -3   9  12      705.72      677.99     23.52 o 
  -2   9  12      147.11      138.19     13.21 o 
  -1   9  12       50.58       52.15      9.16 o 
   0   9  12     3970.33     4097.80    116.93 o 
   1   9  12       59.12       64.24      9.38 o 
   2   9  12      154.05      137.65     13.17 o 
   3   9  12      767.75      693.96     27.64 o 
   4   9  12     1979.78     2000.87     65.15 o 
   5   9  12       62.67       58.68      9.86 o 
   6   9  12       97.58       97.15     12.69 o 
   7   9  12      419.31      415.60     23.58 o 
   8   9  12     1014.42     1000.69     36.55 o 
   9   9  12       30.43       28.40     13.60 o 
  10   9  12       35.34       24.89     13.39 o 
  -9  10  12      112.69      113.45     13.08 o 
  -8  10  12      219.12      231.45     17.08 o 
  -7  10  12      259.94      275.14     18.06 o 
  -6  10  12       45.07       29.27      8.31 o 
  -5  10  12      147.21      149.90     13.07 o 
  -4  10  12      128.22      135.16     12.26 o 
  -3  10  12      479.12      453.76     24.46 o 
  -2  10  12       17.55        5.33      7.60 o 
  -1  10  12      774.67      710.47     36.16 o 
   0  10  12      706.52      731.33     34.30 o 
   1  10  12      783.84      762.59     34.66 o 
   2  10  12       25.87       19.18      8.41 o 
   3  10  12      511.48      526.94     24.88 o 
   4  10  12      152.74      163.65     15.06 o 
   5  10  12      158.10      192.69     16.16 o 
   6  10  12       61.42       75.82     11.51 o 
   7  10  12      289.62      280.07     21.33 o 
   8  10  12      220.79      232.64     18.84 o 
   9  10  12      131.29      140.34     19.47 o 
  -8  11  12      593.53      599.06     31.46 o 
  -7  11  12      243.45      234.43     19.18 o 
  -6  11  12      150.34      156.86     15.74 o 
  -5  11  12      348.14      313.78     21.70 o 
  -4  11  12      610.39      604.40     28.81 o 
  -3  11  12      332.13      335.26     21.69 o 
  -2  11  12       12.93        6.37      9.99 o 
  -1  11  12      256.28      260.57     22.91 o 
   0  11  12     1653.73     1653.11     59.45 o 
   1  11  12      241.52      293.48     23.96 o 
   2  11  12       16.06       14.73      9.73 o 
   3  11  12      363.37      361.05     22.03 o 
   4  11  12      672.12      679.44     28.53 o 
   5  11  12      342.67      358.55     22.42 o 
   6  11  12      152.63      160.61     15.98 o 
   7  11  12      243.54      216.60     18.37 o 
   8  11  12      618.75      624.98     29.60 o 
  -7  12  12      269.65      323.34     23.34 o 
  -6  12  12       63.99       67.41     12.73 o 
  -5  12  12       94.97       84.28     15.03 o 
  -4  12  12      405.23      390.49     29.37 o 
  -3  12  12      191.55      227.87     22.63 o 
  -2  12  12      112.33      153.55     18.82 o 
  -1  12  12      343.89      336.19     27.31 o 
   0  12  12      525.21      518.12     32.90 o 
   1  12  12      333.09      337.70     26.39 o 
   2  12  12       95.00      102.08     16.00 o 
   3  12  12      184.55      228.06     18.11 o 
   4  12  12      401.30      418.15     24.51 o 
   5  12  12       77.72       83.31     12.41 o 
   6  12  12       57.47       84.75     12.62 o 
   7  12  12      255.46      295.17     21.94 o 
  -5  13  12      456.77      421.26     32.12 o 
  -4  13  12      269.57      263.47     25.22 o 
  -3  13  12      313.59      329.18     27.52 o 
  -2  13  12       75.91       58.63     14.65 o 
  -1  13  12      412.07      426.17     30.86 o 
   0  13  12      568.31      595.33     36.00 o 
   1  13  12      405.43      435.84     30.76 o 
   2  13  12       90.30       91.90     15.45 o 
   3  13  12      312.42      342.32     27.20 o 
   4  13  12      317.05      326.84     22.25 o 
   5  13  12      469.73      466.27     23.78 o 
  -3  14  12      139.02      159.87     20.36 o 
  -2  14  12       10.59       16.94     11.76 o 
  -1  14  12      208.98      243.46     24.28 o 
   0  14  12       54.18       50.13     14.00 o 
   1  14  12      214.16      218.45     22.29 o 
   2  14  12        4.69       -2.49      9.25 o 
   3  14  12       96.24      117.96     18.45 o 
   1   0  13      671.06      591.78     16.79 o 
   2   0  13     3083.78     2956.38     97.59 o 
   3   0  13     1481.30     1395.12     31.19 o 
   4   0  13       72.42       95.05      8.77 o 
   5   0  13      377.57      347.83     16.01 o 
   6   0  13     1637.40     1638.05     41.04 o 
   7   0  13      905.28      926.54     31.96 o 
   8   0  13       42.73       47.64      9.55 o 
   9   0  13      322.29      312.39     24.74 o 
  10   0  13      236.12      254.02     24.03 o 
  11   0  13        5.01        3.25      9.38 o 
  12   0  13        3.88       -3.60     10.33 o 
 -12   1  13       30.68       24.01     12.57 o 
 -11   1  13       17.21       12.94     10.17 o 
 -10   1  13      226.59      257.36     25.49 o 
  -9   1  13      104.87      107.72     12.87 o 
  -8   1  13      143.77      130.43     14.90 o 
  -7   1  13      356.09      347.04     17.15 o 
  -6   1  13     1469.72     1439.62     37.77 o 
  -5   1  13      439.49      434.66     18.16 o 
  -4   1  13      145.20      144.94      9.08 o 
  -3   1  13      261.13      278.64     12.03 o 
  -2   1  13      953.98      889.06     22.72 o 
  -1   1  13      516.13      463.27     14.08 o 
   0   1  13      580.88      557.13     16.18 o 
   1   1  13      415.90      372.28     13.24 o 
   2   1  13      991.84      945.32     23.99 o 
   3   1  13      364.32      342.10     12.03 o 
   4   1  13      143.78      131.61      9.83 o 
   5   1  13      497.44      528.92     18.24 o 
   6   1  13     1542.01     1455.87     44.71 o 
   7   1  13      296.75      294.82     18.40 o 
   8   1  13      131.53      135.26     16.64 o 
   9   1  13       57.58       49.27     12.12 o 
  10   1  13      233.51      253.60     23.05 o 
  11   1  13       11.82       14.92     10.50 o 
  12   1  13       25.75       45.90     13.06 o 
 -12   2  13       23.49       51.29     13.81 o 
 -11   2  13      129.63      136.72     18.49 o 
 -10   2  13      877.31      862.05     33.01 o 
  -9   2  13        8.81       -7.08      7.08 o 
  -8   2  13      211.15      213.53     14.90 o 
  -7   2  13      239.95      242.46     15.24 o 
  -6   2  13     1622.85     1490.63     39.77 o 
  -5   2  13      455.38      419.00     15.53 o 
  -4   2  13      641.91      607.11     18.19 o 
  -3   2  13      915.03      839.51     21.87 o 
  -2   2  13     1431.00     1387.50     31.11 o 
  -1   2  13     1085.50     1031.62     27.70 o 
   0   2  13       77.78       74.65      6.57 o 
   1   2  13     1130.81     1073.24     31.25 o 
   2   2  13     1425.22     1347.25     30.15 o 
   3   2  13      893.92      816.40     23.48 o 
   4   2  13      663.26      628.80     19.83 o 
   5   2  13      426.53      393.07     18.99 o 
   6   2  13     1637.81     1631.58     56.61 o 
   7   2  13      208.39      224.36     25.23 o 
   8   2  13      234.89      222.99     20.65 o 
   9   2  13        0.43        7.17      9.34 o 
  10   2  13      827.22      767.77     36.86 o 
  11   2  13      112.10      143.52     24.18 o 
  12   2  13       31.40       35.31     12.79 o 
 -12   3  13        8.21       17.72     10.47 o 
 -11   3  13      105.00      114.25     17.37 o 
 -10   3  13      201.64      200.06     17.78 o 
  -9   3  13      201.54      208.11     15.54 o 
  -8   3  13      410.73      407.06     20.16 o 
  -7   3  13      219.71      210.63     14.56 o 
  -6   3  13      304.12      313.79     14.10 o 
  -5   3  13     1368.69     1323.77     32.18 o 
  -4   3  13        7.26        3.26      4.37 o 
  -3   3  13       77.27       60.36      6.56 o 
  -2   3  13     1113.71     1155.64     26.92 o 
  -1   3  13      770.95      745.38     20.35 o 
   0   3  13      196.81      190.79     10.00 o 
   1   3  13      853.38      793.91     20.24 o 
   2   3  13     1013.15     1047.82     25.17 o 
   3   3  13       55.82       42.76      6.17 o 
   4   3  13        8.77       10.54      5.24 o 
   5   3  13     1507.07     1452.97     48.60 o 
   6   3  13      355.41      328.54     22.88 o 
   7   3  13      236.01      241.72     20.62 o 
   8   3  13      408.34      393.79     26.82 o 
   9   3  13      283.63      301.56     24.17 o 
  10   3  13      175.19      188.00     20.15 o 
  11   3  13      108.94      113.57     16.87 o 
  12   3  13        5.72        0.17      9.66 o 
 -12   4  13       50.65       56.72     15.32 o 
 -11   4  13       51.80       31.94      9.90 o 
 -10   4  13      714.26      704.58     27.96 o 
  -9   4  13       20.08       20.24      7.99 o 
  -8   4  13       72.13       82.94     10.50 o 
  -7   4  13     1108.06     1036.35     31.74 o 
  -6   4  13     1599.27     1636.28     38.36 o 
  -5   4  13      670.79      621.30     19.47 o 
  -4   4  13      842.21      756.24     25.87 o 
  -3   4  13      433.23      419.72     15.25 o 
  -2   4  13      750.12      724.00     24.47 o 
  -1   4  13     2960.52     2890.04     57.33 o 
   0   4  13      841.27      763.79     20.32 o 
   1   4  13     2938.23     2886.82     56.63 o 
   2   4  13      727.96      740.93     21.45 o 
   3   4  13      444.87      419.91     15.94 o 
   4   4  13      867.17      756.83     31.77 o 
   5   4  13      675.79      661.63     29.57 o 
   6   4  13     1679.62     1665.97     55.98 o 
   7   4  13     1035.60     1072.13     42.00 o 
   8   4  13       77.92       74.32     13.61 o 
   9   4  13       29.75       25.39      9.70 o 
  10   4  13      750.31      777.69     37.07 o 
  11   4  13       46.16       50.86     12.81 o 
  12   4  13       58.54       74.90     15.15 o 
 -11   5  13      150.43      137.78     14.13 o 
 -10   5  13       74.60       64.83     10.29 o 
  -9   5  13      269.67      277.21     18.27 o 
  -8   5  13       52.38       64.35     10.06 o 
  -7   5  13      514.78      495.36     19.65 o 
  -6   5  13       75.34       66.71      7.93 o 
  -5   5  13      507.58      473.38     32.42 o 
  -4   5  13      151.35      143.67     10.42 o 
  -3   5  13      300.26      266.24     12.95 o 
  -2   5  13      586.14      545.76     19.44 o 
  -1   5  13      760.39      688.58     19.77 o 
   0   5  13       55.06       59.33      8.10 o 
   1   5  13      807.62      754.53     21.90 o 
   2   5  13      452.40      437.58     19.68 o 
   3   5  13      281.30      244.36     19.49 o 
   4   5  13      149.66      156.74     15.90 o 
   5   5  13      483.53      483.38     27.09 o 
   6   5  13       66.71       70.70     12.38 o 
   7   5  13      596.92      578.12     30.81 o 
   8   5  13       46.94       44.46     11.08 o 
   9   5  13      272.41      295.04     23.75 o 
  10   5  13       58.72       59.25     13.27 o 
  11   5  13      182.22      236.33     22.08 o 
 -11   6  13      107.71      101.67     13.03 o 
 -10   6  13      200.78      229.91     17.48 o 
  -9   6  13      216.28      231.24     18.49 o 
  -8   6  13      214.51      206.96     17.32 o 
  -7   6  13      314.69      327.08     20.64 o 
  -6   6  13      298.77      329.87     17.76 o 
  -5   6  13      708.26      645.00     26.85 o 
  -4   6  13       41.26       47.06      7.91 o 
  -3   6  13      308.15      284.91     15.29 o 
  -2   6  13      275.56      300.13     14.98 o 
  -1   6  13      130.37      137.77      9.41 o 
   0   6  13       46.09       48.94      5.91 o 
   1   6  13      162.79      178.37     17.12 o 
   2   6  13      207.10      235.20     15.87 o 
   3   6  13      330.79      296.24     17.85 o 
   4   6  13       38.02       43.90      8.99 o 
   5   6  13      679.17      639.32     27.63 o 
   6   6  13      388.99      399.84     26.16 o 
   7   6  13      293.89      309.11     20.45 o 
   8   6  13      204.77      176.80     16.32 o 
   9   6  13      253.91      249.54     22.51 o 
  10   6  13      244.79      283.05     23.89 o 
  11   6  13       82.08       83.17     15.08 o 
 -11   7  13       79.66       98.08     12.57 o 
 -10   7  13      160.86      153.47     16.66 o 
  -9   7  13      604.42      599.32     29.77 o 
  -8   7  13       15.28       15.17      7.36 o 
  -7   7  13       56.25       78.95      9.78 o 
  -6   7  13      112.62      121.89     11.47 o 
  -5   7  13      809.46      840.58     26.94 o 
  -4   7  13      553.86      515.23     20.86 o 
  -3   7  13      521.91      497.71     19.85 o 
  -2   7  13      442.25      401.49     17.00 o 
  -1   7  13      911.07      862.97     27.66 o 
   0   7  13      472.55      483.88     21.50 o 
   1   7  13      869.76      838.62     29.45 o 
   2   7  13      385.44      289.70     18.32 o 
   3   7  13      559.27      546.42     24.15 o 
   4   7  13      570.99      530.28     24.33 o 
   5   7  13      789.39      798.12     33.07 o 
   6   7  13       72.81       85.76     11.70 o 
   7   7  13       66.95       75.11     11.18 o 
   8   7  13        9.59       13.00      8.09 o 
   9   7  13      587.50      625.80     31.10 o 
  10   7  13      111.75      113.33     14.51 o 
  11   7  13       86.63       73.44     15.64 o 
 -10   8  13       94.84       99.58     14.44 o 
  -9   8  13       68.03       73.16     12.21 o 
  -8   8  13      161.91      138.99     13.34 o 
  -7   8  13      533.93      538.54     23.96 o 
  -6   8  13      258.88      231.29     15.61 o 
  -5   8  13      399.05      355.52     18.73 o 
  -4   8  13      162.03      189.99     13.72 o 
  -3   8  13      293.84      304.92     16.48 o 
  -2   8  13      316.73      312.96     23.57 o 
  -1   8  13      590.40      541.27     33.81 o 
   0   8  13      244.65      244.32     20.98 o 
   1   8  13      624.86      592.72     24.43 o 
   2   8  13      379.19      362.93     20.25 o 
   3   8  13      342.79      327.91     19.84 o 
   4   8  13      176.59      191.50     15.76 o 
   5   8  13      425.14      385.68     22.03 o 
   6   8  13      244.87      233.82     19.68 o 
   7   8  13      540.71      556.09     27.41 o 
   8   8  13      172.89      171.07     16.15 o 
   9   8  13       73.83       66.13     12.56 o 
  10   8  13       73.76       86.74     13.09 o 
  -9   9  13      468.78      466.15     24.46 o 
  -8   9  13       15.71        2.95      7.20 o 
  -7   9  13       98.14      102.44     12.03 o 
  -6   9  13      124.66      137.90     12.95 o 
  -5   9  13      444.83      478.78     24.47 o 
  -4   9  13       54.82       57.82      8.92 o 
  -3   9  13       79.13       91.71     10.27 o 
  -2   9  13      245.22      272.38     18.13 o 
  -1   9  13      219.78      270.16     22.76 o 
   0   9  13      327.72      308.39     23.88 o 
   1   9  13      237.53      261.87     22.59 o 
   2   9  13      217.48      222.20     16.95 o 
   3   9  13       94.41      120.52     12.97 o 
   4   9  13       42.88       47.69      9.80 o 
   5   9  13      508.49      517.72     25.69 o 
   6   9  13      152.71      168.42     18.31 o 
   7   9  13       77.40       89.48     12.34 o 
   8   9  13       19.84       18.35      8.93 o 
   9   9  13      511.06      536.39     28.49 o 
  -9  10  13       35.53       27.29      9.65 o 
  -8  10  13       93.14      116.57     12.83 o 
  -7  10  13      363.45      365.81     21.13 o 
  -6  10  13      690.38      662.00     30.80 o 
  -5  10  13      443.69      450.56     21.77 o 
  -4  10  13       65.32       59.04     10.99 o 
  -3  10  13      258.37      280.47     19.72 o 
  -2  10  13      672.60      680.70     34.77 o 
  -1  10  13      527.72      545.20     48.66 o 
   0  10  13        5.20        7.53      9.50 o 
   1  10  13      522.71      549.53     32.28 o 
   2  10  13      711.58      734.42     35.22 o 
   3  10  13      290.02      310.44     20.31 o 
   4  10  13       69.37       84.86     11.73 o 
   5  10  13      435.83      403.05     25.51 o 
   6  10  13      708.81      677.87     29.12 o 
   7  10  13      363.22      425.77     24.88 o 
   8  10  13       85.94       99.05     13.42 o 
   9  10  13       29.41       38.25     11.88 o 
  -8  11  13       72.66       99.13     12.44 o 
  -7  11  13       91.60       76.46     11.39 o 
  -6  11  13       97.02       96.85     11.79 o 
  -5  11  13      496.89      487.23     27.25 o 
  -4  11  13      214.98      211.30     18.14 o 
  -3  11  13      182.91      175.23     19.95 o 
  -2  11  13      177.21      214.74     26.60 o 
  -1  11  13      323.21      325.86     26.20 o 
   0  11  13      142.67      121.90     18.22 o 
   1  11  13      353.20      337.67     25.93 o 
   2  11  13      199.26      211.61     21.32 o 
   3  11  13      171.01      188.01     16.63 o 
   4  11  13      202.51      227.70     18.54 o 
   5  11  13      535.20      530.14     27.53 o 
   6  11  13       87.13      102.81     13.33 o 
   7  11  13       98.90      102.39     13.72 o 
   8  11  13       84.47      101.51     13.99 o 
  -6  12  13      543.30      593.96     31.10 o 
  -5  12  13      176.48      164.47     18.81 o 
  -4  12  13      152.39      165.36     20.00 o 
  -3  12  13        0.55       -3.95      9.42 o 
  -2  12  13      831.93      907.26     41.57 o 
  -1  12  13      119.08      144.84     18.58 o 
   0  12  13        6.55       -0.49      8.93 o 
   1  12  13      112.84      143.33     18.62 o 
   2  12  13      813.74      883.89     40.64 o 
   3  12  13        4.13       10.15     12.51 o 
   4  12  13      149.09      177.03     16.74 o 
   5  12  13      169.66      200.59     17.94 o 
   6  12  13      535.72      552.94     29.45 o 
  -4  13  13       37.37       39.02     14.08 o 
  -3  13  13      105.27       90.03     17.24 o 
  -2  13  13       29.43       50.27     18.86 o 
  -1  13  13       38.79       35.87     12.29 o 
   0  13  13      399.74      427.35     31.31 o 
   1  13  13       53.77       77.00     14.71 o 
   2  13  13       25.00       12.99     11.29 o 
   3  13  13       79.87       91.76     16.80 o 
   4  13  13       47.82       67.84     14.27 o 
  -1  14  13       29.84       47.71     18.72 o 
   0  14  13      134.72      149.95     19.97 o 
   1  14  13       33.54       31.58     18.37 o 
   1   0  14      451.70      417.69     14.48 o 
   2   0  14      700.22      664.85     18.63 o 
   3   0  14      230.14      218.36     10.85 o 
   4   0  14     1278.57     1184.24     31.82 o 
   5   0  14      909.43      881.41     26.34 o 
   6   0  14       48.83       47.86      7.73 o 
   7   0  14      287.50      261.82     18.35 o 
   8   0  14      296.13      323.31     25.30 o 
   9   0  14        8.11       11.91      9.42 o 
  10   0  14        5.00       12.48      8.73 o 
  11   0  14       58.05       77.28     17.58 o 
  12   0  14     1502.26     1654.14     63.63 o 
 -12   1  14       39.30       55.50     14.54 o 
 -11   1  14      511.95      514.99     34.53 o 
 -10   1  14       13.52       34.89     11.27 o 
  -9   1  14      369.96      372.65     27.65 o 
  -8   1  14      265.03      277.76     19.27 o 
  -7   1  14     1257.42     1292.76     36.42 o 
  -6   1  14      115.32      128.61     11.27 o 
  -5   1  14      201.94      209.17     13.36 o 
  -4   1  14       88.79       97.28      9.57 o 
  -3   1  14      202.64      208.30     11.02 o 
  -2   1  14      616.97      564.32     20.28 o 
  -1   1  14      549.89      478.86     15.55 o 
   0   1  14      366.99      322.19     12.98 o 
   1   1  14      578.33      536.32     15.91 o 
   2   1  14      625.03      567.66     18.53 o 
   3   1  14      229.72      233.25     12.66 o 
   4   1  14      105.15      105.75      9.24 o 
   5   1  14      162.94      175.88     11.89 o 
   6   1  14      116.40      125.24     12.15 o 
   7   1  14     1312.06     1356.39     49.32 o 
   8   1  14      262.96      269.54     22.83 o 
   9   1  14      350.43      369.57     27.45 o 
  10   1  14       12.03       14.37     10.48 o 
  11   1  14      496.30      515.31     36.27 o 
  12   1  14       31.07       35.80     13.12 o 
 -12   2  14      759.90      864.93     52.44 o 
 -11   2  14       63.90       68.10     14.68 o 
 -10   2  14      201.34      214.56     18.51 o 
  -9   2  14      127.75      139.50     19.63 o 
  -8   2  14      986.51      979.69     30.25 o 
  -7   2  14       88.61       94.73     10.41 o 
  -6   2  14      209.64      215.61     14.28 o 
  -5   2  14       80.27       73.16      9.04 o 
  -4   2  14     2660.41     2590.72     53.70 o 
  -3   2  14      246.88      253.17     12.30 o 
  -2   2  14      316.00      319.51     13.31 o 
  -1   2  14      166.34      163.77     10.94 o 
   0   2  14     2385.13     2233.98     46.04 o 
   1   2  14      180.95      196.41     10.14 o 
   2   2  14      313.88      325.89     12.34 o 
   3   2  14      250.02      244.21     12.99 o 
   4   2  14     2727.73     2662.76     58.92 o 
   5   2  14       87.10       99.10     10.74 o 
   6   2  14      226.97      215.92     19.48 o 
   7   2  14       99.65      105.74     14.90 o 
   8   2  14      930.42      854.76     38.69 o 
   9   2  14      136.83      124.01     16.75 o 
  10   2  14      218.42      210.40     21.26 o 
  11   2  14       54.08       74.57     14.33 o 
  12   2  14      760.53      847.31     42.56 o 
 -12   3  14       20.14       26.14     12.13 o 
 -11   3  14      578.04      565.27     30.41 o 
 -10   3  14       19.50       17.74      9.02 o 
  -9   3  14      774.18      791.36     28.02 o 
  -8   3  14      104.54      107.43     11.71 o 
  -7   3  14      979.68      988.90     30.69 o 
  -6   3  14      325.81      320.93     17.34 o 
  -5   3  14     1003.93      972.49     25.60 o 
  -4   3  14       20.25       18.82      5.45 o 
  -3   3  14      217.90      223.80     12.14 o 
  -2   3  14       96.56       91.57      7.89 o 
  -1   3  14     1087.96     1036.52     24.92 o 
   0   3  14      518.10      510.00     16.09 o 
   1   3  14      987.26      882.02     23.40 o 
   2   3  14       94.78      103.39      9.54 o 
   3   3  14      330.84      330.55     13.68 o 
   4   3  14       27.81       32.27     14.84 o 
   5   3  14      922.37      894.96     37.34 o 
   6   3  14      314.06      274.53     22.09 o 
   7   3  14     1046.37      998.68     40.62 o 
   8   3  14      107.82      104.04     15.03 o 
   9   3  14      760.06      770.29     36.76 o 
  10   3  14       17.88       13.65      9.28 o 
  11   3  14      590.87      604.86     36.41 o 
  12   3  14       20.86       19.55     12.46 o 
 -11   4  14       27.76       38.41     11.05 o 
 -10   4  14       76.31       83.72     13.08 o 
  -9   4  14       21.34       17.97      7.94 o 
  -8   4  14     1232.29     1260.78     37.21 o 
  -7   4  14       54.00       34.85     10.49 o 
  -6   4  14      267.65      267.09     16.52 o 
  -5   4  14      182.32      191.54     11.88 o 
  -4   4  14     2313.97     2176.09     51.93 o 
  -3   4  14       68.47       73.33      7.73 o 
  -2   4  14      125.66      120.20      8.97 o 
  -1   4  14       98.73       92.61      8.21 o 
   0   4  14     3108.70     3120.27     61.64 o 
   1   4  14       85.49       76.44      7.83 o 
   2   4  14      131.66      151.22     10.08 o 
   3   4  14       56.83       49.01     10.74 o 
   4   4  14     2399.66     2167.09     68.08 o 
   5   4  14      164.39      153.05     16.85 o 
   6   4  14      265.21      239.01     20.86 o 
   7   4  14       62.21       49.03     11.52 o 
   8   4  14     1256.24     1235.06     48.41 o 
   9   4  14       25.23       20.58     16.96 o 
  10   4  14       78.77      123.09     17.04 o 
  11   4  14       21.23       21.37     17.15 o 
 -11   5  14      404.34      410.27     26.85 o 
 -10   5  14       87.50      106.20     12.28 o 
  -9   5  14      301.74      325.48     20.09 o 
  -8   5  14      142.45      148.48     13.61 o 
  -7   5  14     1138.45     1163.62     41.89 o 
  -6   5  14      320.65      313.95     16.93 o 
  -5   5  14      712.49      730.35     25.15 o 
  -4   5  14      126.57      124.60      9.80 o 
  -3   5  14      132.96      162.99     10.81 o 
  -2   5  14      467.89      432.01     17.81 o 
  -1   5  14     1384.47     1329.60     31.02 o 
   0   5  14      560.23      551.22     17.06 o 
   1   5  14     1284.11     1253.32     33.28 o 
   2   5  14      464.54      460.69     26.12 o 
   3   5  14      137.89      165.68     16.69 o 
   4   5  14      117.37      118.02     14.65 o 
   5   5  14      728.56      725.70     32.67 o 
   6   5  14      311.82      272.63     22.96 o 
   7   5  14     1151.44     1160.24     74.83 o 
   8   5  14      139.87      114.04     15.80 o 
   9   5  14      336.49      341.53     26.36 o 
  10   5  14       83.86       95.38     15.53 o 
  11   5  14      417.69      474.46     32.41 o 
 -11   6  14       64.96       80.48     12.15 o 
 -10   6  14      179.91      193.96     16.46 o 
  -9   6  14       51.46       47.54     10.03 o 
  -8   6  14     1309.30     1303.63     39.04 o 
  -7   6  14      148.73      144.91     13.31 o 
  -6   6  14     1051.48     1005.71     28.08 o 
  -5   6  14      301.07      262.91     16.02 o 
  -4   6  14     1032.76      997.15     26.88 o 
  -3   6  14      474.17      433.50     17.07 o 
  -2   6  14      233.81      230.77     13.97 o 
  -1   6  14      699.49      670.67     19.60 o 
   0   6  14     5081.11     4968.16    103.17 o 
   1   6  14      664.78      637.28     30.11 o 
   2   6  14      231.09      223.07     20.38 o 
   3   6  14      512.73      419.13     26.04 o 
   4   6  14     1004.00      908.61     38.54 o 
   5   6  14      282.30      255.93     21.52 o 
   6   6  14     1030.51      939.33     39.95 o 
   7   6  14      166.82      195.89     19.17 o 
   8   6  14     1290.22     1323.06     50.68 o 
   9   6  14       45.99       55.75     12.91 o 
  10   6  14      170.52      183.26     22.41 o 
  11   6  14       76.31       63.40     15.12 o 
 -10   7  14      170.15      151.22     15.20 o 
  -9   7  14      135.20      155.05     16.05 o 
  -8   7  14       68.84       77.70     13.17 o 
  -7   7  14      376.45      408.37     20.66 o 
  -6   7  14      183.33      188.51     14.26 o 
  -5   7  14       24.79       15.93      7.18 o 
  -4   7  14      116.92      119.50     11.37 o 
  -3   7  14      488.70      511.14     20.18 o 
  -2   7  14      263.93      264.30     15.08 o 
  -1   7  14      802.78      766.66     25.09 o 
   0   7  14       29.04       35.95      7.87 o 
   1   7  14      878.64      880.28     36.26 o 
   2   7  14      280.66      256.16     17.46 o 
   3   7  14      410.01      450.00     23.29 o 
   4   7  14      133.19      130.34     13.25 o 
   5   7  14       32.68       21.40      8.04 o 
   6   7  14      185.57      189.94     16.32 o 
   7   7  14      340.48      379.81     23.37 o 
   8   7  14       71.52       76.26     12.33 o 
   9   7  14      132.26      180.46     19.71 o 
  10   7  14      159.52      174.68     20.07 o 
  -9   8  14        2.72        0.02      8.12 o 
  -8   8  14     1140.71     1117.94     34.92 o 
  -7   8  14      134.89      169.14     14.33 o 
  -6   8  14      244.09      244.56     16.44 o 
  -5   8  14       11.96        1.39      6.42 o 
  -4   8  14     1167.62     1051.38     32.54 o 
  -3   8  14      238.54      227.09     15.02 o 
  -2   8  14      145.88      124.90     12.95 o 
  -1   8  14      340.86      327.42     19.69 o 
   0   8  14     2157.43     2164.33     70.41 o 
   1   8  14      344.32      340.26     25.12 o 
   2   8  14      141.12      128.87     13.40 o 
   3   8  14      254.75      283.79     18.67 o 
   4   8  14     1219.94     1193.18     45.90 o 
   5   8  14        9.13       10.89      7.41 o 
   6   8  14      257.96      239.71     18.66 o 
   7   8  14      145.33      183.24     17.16 o 
   8   8  14     1106.28     1066.47     39.11 o 
   9   8  14        3.15       14.20      8.84 o 
  -9   9  14      175.74      177.72     18.11 o 
  -8   9  14      389.56      378.78     21.64 o 
  -7   9  14      931.94      942.72     31.35 o 
  -6   9  14       68.10       65.96      9.90 o 
  -5   9  14      554.76      546.52     23.93 o 
  -4   9  14      346.53      348.80     18.94 o 
  -3   9  14      948.42      935.87     33.47 o 
  -2   9  14        2.30        9.36      7.03 o 
  -1   9  14     1184.02     1105.86     45.96 o 
   0   9  14      314.23      321.90     24.91 o 
   1   9  14     1233.17     1270.42     47.84 o 
   2   9  14        2.07       -1.14      8.91 o 
   3   9  14      879.09      901.02     36.28 o 
   4   9  14      354.38      366.14     22.23 o 
   5   9  14      563.90      537.32     27.11 o 
   6   9  14       78.66       74.69     11.55 o 
   7   9  14      871.02      903.39     35.02 o 
   8   9  14      378.49      379.61     24.40 o 
   9   9  14      186.11      213.49     19.19 o 
  -8  10  14     1375.26     1323.59     40.64 o 
  -7  10  14      113.75      124.26     13.26 o 
  -6  10  14       30.72       36.05      8.62 o 
  -5  10  14        0.84        6.01      7.84 o 
  -4  10  14     1116.91     1117.06     40.29 o 
  -3  10  14       76.28       75.69     11.54 o 
  -2  10  14        2.97        2.21      8.75 o 
  -1  10  14      137.68      131.20     17.37 o 
   0  10  14     3132.01     3211.53     98.13 o 
   1  10  14      157.05      163.65     18.78 o 
   2  10  14        2.87        0.96      8.70 o 
   3  10  14       70.25       67.83     11.04 o 
   4  10  14     1190.92     1280.30     41.73 o 
   5  10  14        0.05        2.21      7.77 o 
   6  10  14       36.98       27.49      9.06 o 
   7  10  14      111.42       98.44     15.66 o 
   8  10  14     1387.10     1297.61     47.86 o 
  -7  11  14      690.73      683.36     28.92 o 
  -6  11  14        8.30       -0.74      7.82 o 
  -5  11  14      401.46      399.47     25.26 o 
  -4  11  14       65.47       86.85     12.92 o 
  -3  11  14      364.43      370.54     28.44 o 
  -2  11  14       40.02       51.85     13.17 o 
  -1  11  14      374.36      389.14     29.24 o 
   0  11  14      306.31      339.56     26.87 o 
   1  11  14      359.63      367.77     28.44 o 
   2  11  14       24.58       43.16     12.84 o 
   3  11  14      341.99      367.64     27.81 o 
   4  11  14       62.79       75.46     11.75 o 
   5  11  14      415.43      439.42     25.86 o 
   6  11  14        2.97        9.22      8.63 o 
   7  11  14      638.92      705.62     32.60 o 
  -5  12  14       64.36       64.41     24.88 o 
  -4  12  14      789.59      849.09     42.77 o 
  -3  12  14       40.34       53.52     13.67 o 
  -2  12  14      126.22      120.05     17.01 o 
  -1  12  14      216.76      260.96     24.99 o 
   0  12  14      646.35      709.66     39.49 o 
   1  12  14      225.49      255.50     24.11 o 
   2  12  14      128.39      127.18     17.79 o 
   3  12  14       49.85       76.88     17.32 o 
   4  12  14      806.39      904.64     41.69 o 
   5  12  14       70.77       95.71     13.20 o 
  -3  13  14      450.66      474.18     34.08 o 
  -2  13  14       85.25       93.43     16.56 o 
  -1  13  14      251.67      293.88     26.77 o 
   0  13  14       79.67      120.38     19.92 o 
   1  13  14      231.65      208.84     23.43 o 
   2  13  14      104.17       86.81     16.34 o 
   3  13  14      441.78      434.11     32.05 o 
   1   0  15     1122.10     1014.29     25.45 o 
   2   0  15      110.14      104.54      8.26 o 
   3   0  15        0.43        8.94      5.55 o 
   4   0  15      517.82      532.30     19.90 o 
   5   0  15      406.84      401.02     18.21 o 
   6   0  15      415.20      419.75     21.71 o 
   7   0  15        0.14        6.04      6.75 o 
   8   0  15       33.72       26.38     11.20 o 
   9   0  15       49.22       48.85     12.21 o 
  10   0  15      248.44      253.44     23.97 o 
  11   0  15        6.23       13.86     18.85 o 
 -11   1  15      138.96      148.11     19.99 o 
 -10   1  15      109.53      100.58     16.39 o 
  -9   1  15      238.09      216.81     21.94 o 
  -8   1  15       64.67       61.84     10.90 o 
  -7   1  15      228.93      244.11     18.26 o 
  -6   1  15      125.12      113.63     11.00 o 
  -5   1  15     1138.47     1125.74     32.14 o 
  -4   1  15      354.84      358.22     17.06 o 
  -3   1  15      141.46      130.98      9.47 o 
  -2   1  15      255.33      237.30     11.91 o 
  -1   1  15      867.36      804.38     32.88 o 
   0   1  15        1.19        1.52      4.34 o 
   1   1  15      819.04      739.96     20.71 o 
   2   1  15      229.81      214.19     10.98 o 
   3   1  15      232.33      223.32     13.47 o 
   4   1  15      346.70      342.74     15.97 o 
   5   1  15     1143.84     1124.50     31.66 o 
   6   1  15      101.15      104.88     14.43 o 
   7   1  15      211.56      251.77     21.84 o 
   8   1  15       62.28       72.17     13.97 o 
   9   1  15      239.42      238.46     22.70 o 
  10   1  15      110.53      126.00     17.59 o 
  11   1  15      164.66      171.16     20.56 o 
 -11   2  15        6.88        8.21     17.63 o 
 -10   2  15      186.84      191.96     21.89 o 
  -9   2  15       25.91       27.12     11.37 o 
  -8   2  15       28.59       36.04      9.41 o 
  -7   2  15       41.65       64.91      9.30 o 
  -6   2  15      347.45      377.94     19.66 o 
  -5   2  15      301.86      294.15     16.41 o 
  -4   2  15      219.79      213.70     13.92 o 
  -3   2  15      433.88      414.15     15.82 o 
  -2   2  15       98.79       80.38      7.61 o 
  -1   2  15      495.96      474.65     20.16 o 
   0   2  15      106.89      108.24      8.50 o 
   1   2  15      510.89      494.98     15.94 o 
   2   2  15       37.37       38.20      6.55 o 
   3   2  15      421.00      434.05     17.17 o 
   4   2  15      234.09      231.55     13.26 o 
   5   2  15      297.76      275.28     21.96 o 
   6   2  15      333.84      374.56     25.77 o 
   7   2  15       44.01       54.53     11.65 o 
   8   2  15       36.22       31.89     10.88 o 
   9   2  15       35.70       22.52     10.65 o 
  10   2  15      189.16      205.87     21.58 o 
  11   2  15        4.86       31.66     13.00 o 
 -11   3  15       32.89       28.97     12.32 o 
 -10   3  15       95.74       97.08     13.69 o 
  -9   3  15      411.87      424.38     25.44 o 
  -8   3  15       45.83       53.21      9.32 o 
  -7   3  15      367.54      420.71     22.60 o 
  -6   3  15      103.87      106.14     10.99 o 
  -5   3  15     1373.24     1343.39     36.89 o 
  -4   3  15      471.84      492.40     18.03 o 
  -3   3  15     1195.34     1093.67     28.53 o 
  -2   3  15      262.59      246.85     14.15 o 
  -1   3  15      815.20      817.58     32.30 o 
   0   3  15      114.32      101.04      8.22 o 
   1   3  15      827.70      828.49     24.59 o 
   2   3  15      275.61      266.01     13.78 o 
   3   3  15     1306.26     1207.52     31.27 o 
   4   3  15      457.43      447.95     26.75 o 
   5   3  15     1315.36     1290.50     47.89 o 
   6   3  15       92.76       76.76     13.52 o 
   7   3  15      358.81      373.41     26.96 o 
   8   3  15       49.88       51.15     11.89 o 
   9   3  15      435.51      470.69     38.32 o 
  10   3  15      109.63      122.80     25.70 o 
  11   3  15       58.06       93.00     18.18 o 
 -11   4  15        0.14       23.56      9.90 o 
 -10   4  15      424.34      420.48     26.10 o 
  -9   4  15       39.33       44.46      9.19 o 
  -8   4  15      212.98      229.21     16.56 o 
  -7   4  15       52.80       63.38      9.99 o 
  -6   4  15     1052.78     1059.13     32.41 o 
  -5   4  15       59.58       72.38      8.26 o 
  -4   4  15      146.44      130.95     10.19 o 
  -3   4  15       77.58       73.00      7.96 o 
  -2   4  15      303.57      291.66     15.22 o 
  -1   4  15      176.90      165.14     10.71 o 
   0   4  15       33.55       34.28      6.00 o 
   1   4  15      177.59      178.07     11.62 o 
   2   4  15      246.49      250.57     13.45 o 
   3   4  15       79.64      102.48     21.36 o 
   4   4  15      157.89      144.60     16.23 o 
   5   4  15       55.67       57.26     12.10 o 
   6   4  15     1054.11     1041.49     42.57 o 
   7   4  15       56.31       51.60     12.04 o 
   8   4  15      216.71      216.22     21.07 o 
   9   4  15       48.85       68.41     14.35 o 
  10   4  15      386.65      428.00     30.91 o 
  11   4  15        0.11       -0.41     10.03 o 
 -10   5  15      116.62      131.12     14.25 o 
  -9   5  15      595.56      624.56     27.41 o 
  -8   5  15       14.75       25.41      8.73 o 
  -7   5  15      294.36      320.90     19.08 o 
  -6   5  15      413.88      417.71     20.91 o 
  -5   5  15     1343.80     1302.30     36.40 o 
  -4   5  15      428.77      437.27     25.24 o 
  -3   5  15      564.57      574.04     19.44 o 
  -2   5  15      342.07      323.28     16.38 o 
  -1   5  15     1400.97     1269.09     39.98 o 
   0   5  15     1048.94     1016.63     28.80 o 
   1   5  15     1400.55     1401.80     40.36 o 
   2   5  15      373.18      342.84     23.51 o 
   3   5  15      655.67      601.61     30.41 o 
   4   5  15      416.81      440.55     27.39 o 
   5   5  15     1204.44     1158.69     46.05 o 
   6   5  15      395.80      384.75     26.90 o 
   7   5  15      302.34      354.74     25.95 o 
   8   5  15       13.57       23.02      9.87 o 
   9   5  15      583.47      598.43     35.45 o 
  10   5  15      104.27      134.02     18.31 o 
 -10   6  15      362.65      381.99     23.30 o 
  -9   6  15      182.33      189.66     15.99 o 
  -8   6  15      156.71      167.64     18.01 o 
  -7   6  15       40.60       40.86      9.18 o 
  -6   6  15      390.99      406.11     21.09 o 
  -5   6  15      333.10      325.76     16.41 o 
  -4   6  15      348.26      337.67     19.45 o 
  -3   6  15      414.01      421.23     17.63 o 
  -2   6  15      268.58      251.43     16.03 o 
  -1   6  15      777.58      702.16     22.41 o 
   0   6  15       13.91       18.84      7.23 o 
   1   6  15      729.53      668.89     31.81 o 
   2   6  15      200.23      201.64     19.28 o 
   3   6  15      454.05      468.56     36.10 o 
   4   6  15      347.55      367.13     25.57 o 
   5   6  15      315.64      316.17     24.54 o 
   6   6  15      486.97      478.60     29.42 o 
   7   6  15       52.67       56.60     12.31 o 
   8   6  15      156.84      158.98     18.96 o 
   9   6  15      159.13      185.84     20.33 o 
  10   6  15      398.63      443.32     31.38 o 
  -9   7  15      166.72      172.58     15.62 o 
  -8   7  15      133.35      129.95     14.41 o 
  -7   7  15      223.86      237.19     16.78 o 
  -6   7  15      181.79      191.56     13.33 o 
  -5   7  15      664.87      667.39     22.55 o 
  -4   7  15      525.53      480.14     19.32 o 
  -3   7  15      259.21      276.88     14.87 o 
  -2   7  15       84.74       99.60      9.10 o 
  -1   7  15      725.31      714.79     27.73 o 
   0   7  15      368.65      363.52     25.95 o 
   1   7  15      758.84      782.35     34.81 o 
   2   7  15       74.26       96.98     14.45 o 
   3   7  15      269.82      281.37     22.87 o 
   4   7  15      526.10      458.27     29.29 o 
   5   7  15      653.39      655.49     34.01 o 
   6   7  15      178.26      177.85     19.39 o 
   7   7  15      173.48      193.19     21.72 o 
   8   7  15      121.68      119.59     16.88 o 
   9   7  15      158.82      152.50     19.09 o 
  -9   8  15       27.64       32.18     10.59 o 
  -8   8  15       61.26       58.38     11.61 o 
  -7   8  15       71.94       82.55     12.32 o 
  -6   8  15      627.35      651.51     25.37 o 
  -5   8  15      299.59      290.83     17.78 o 
  -4   8  15      118.94      118.15     11.71 o 
  -3   8  15       34.62       39.62      8.19 o 
  -2   8  15     1108.34     1082.98     41.09 o 
  -1   8  15      169.44      181.16     19.41 o 
   0   8  15      104.47       92.32     14.93 o 
   1   8  15      163.55      171.84     18.55 o 
   2   8  15     1068.91     1059.61     43.79 o 
   3   8  15       35.94       26.33      8.70 o 
   4   8  15      113.28      126.28     13.90 o 
   5   8  15      270.78      273.24     19.79 o 
   6   8  15      671.98      652.33     29.27 o 
   7   8  15       88.91      106.40     13.91 o 
   8   8  15       52.51       56.49     13.05 o 
   9   8  15       20.94       25.65     15.89 o 
  -8   9  15      147.27      162.69     16.95 o 
  -7   9  15      505.47      501.66     24.20 o 
  -6   9  15      133.48      157.38     14.47 o 
  -5   9  15      402.66      394.81     20.89 o 
  -4   9  15      111.45      112.69     13.49 o 
  -3   9  15      589.61      544.70     26.69 o 
  -2   9  15       96.44      122.68     19.48 o 
  -1   9  15      657.80      657.36     34.63 o 
   0   9  15       25.79       15.67      9.89 o 
   1   9  15      667.22      656.55     34.89 o 
   2   9  15       96.21      105.51     15.85 o 
   3   9  15      597.62      597.49     34.04 o 
   4   9  15       92.74       97.13     12.75 o 
   5   9  15      425.53      408.09     24.58 o 
   6   9  15      127.87      132.00     15.15 o 
   7   9  15      492.27      466.39     27.27 o 
   8   9  15      128.24      155.66     22.11 o 
  -7  10  15       39.45       46.40     11.67 o 
  -6  10  15      912.60      879.20     30.91 o 
  -5  10  15       20.98       21.59      9.44 o 
  -4  10  15        9.46       -3.66      7.77 o 
  -3  10  15       59.05       81.43     14.58 o 
  -2  10  15      649.83      631.67     36.22 o 
  -1  10  15       61.29       40.83     12.41 o 
   0  10  15       11.84       -5.89     12.46 o 
   1  10  15       53.86       58.30     13.66 o 
   2  10  15      634.10      656.10     36.59 o 
   3  10  15       46.93       34.38     11.84 o 
   4  10  15       12.31       19.63      8.65 o 
   5  10  15       19.17       22.80      9.16 o 
   6  10  15      908.61      913.95     35.44 o 
   7  10  15       50.62       84.07     14.72 o 
  -6  11  15      101.65      117.56     15.20 o 
  -5  11  15      791.60      783.06     34.82 o 
  -4  11  15       48.60       53.90     13.00 o 
  -3  11  15      337.53      380.06     29.23 o 
  -2  11  15       93.11      143.52     26.02 o 
  -1  11  15      328.59      349.34     28.38 o 
   0  11  15      195.38      196.15     22.19 o 
   1  11  15      326.64      290.23     26.55 o 
   2  11  15       79.86       77.63     14.83 o 
   3  11  15      343.20      348.49     28.02 o 
   4  11  15       52.20       58.85     14.13 o 
   5  11  15      824.94      896.50     34.98 o 
   6  11  15      109.12      134.23     15.95 o 
  -4  12  15      103.38       96.94     17.99 o 
  -3  12  15       44.73       37.62     13.46 o 
  -2  12  15      278.67      312.76     27.19 o 
  -1  12  15       81.03      102.91     17.01 o 
   0  12  15       48.58       45.82     13.47 o 
   1  12  15       75.77       72.56     16.81 o 
   2  12  15      225.73      228.23     23.46 o 
   3  12  15       37.14       58.85     15.18 o 
   4  12  15       95.03      121.21     17.84 o 
   0  13  15      266.31      287.89     26.95 o 
   0   0  16     2525.54     2223.80    146.60 o 
   1   0  16      772.99      723.54     20.78 o 
   2   0  16       50.14       31.41      5.97 o 
   3   0  16      126.10      113.39     10.29 o 
   4   0  16      406.98      425.31     18.73 o 
   5   0  16      252.64      239.09     15.05 o 
   6   0  16       41.50       39.78      9.18 o 
   7   0  16      211.16      232.48     21.86 o 
   8   0  16      834.46      908.40     40.81 o 
   9   0  16      597.35      565.80     35.59 o 
  10   0  16      144.74      150.61     19.48 o 
  11   0  16       44.24       40.94     14.25 o 
 -11   1  16      155.30      165.55     21.49 o 
 -10   1  16       60.76       62.52     18.68 o 
  -9   1  16      219.85      222.73     23.05 o 
  -8   1  16      709.07      758.37     37.71 o 
  -7   1  16      347.94      354.74     21.97 o 
  -6   1  16      132.74      124.59     11.79 o 
  -5   1  16      282.94      281.21     16.32 o 
  -4   1  16     2511.31     2399.81     56.96 o 
  -3   1  16      688.61      639.68     22.31 o 
  -2   1  16      126.32      139.67      9.81 o 
  -1   1  16      713.28      656.92     21.71 o 
   0   1  16     3620.86     3495.08     68.66 o 
   1   1  16      667.59      660.52     19.42 o 
   2   1  16      130.10      140.72     11.13 o 
   3   1  16      749.00      669.63     26.26 o 
   4   1  16     2533.07     2442.89     56.66 o 
   5   1  16      254.78      268.09     20.04 o 
   6   1  16      127.76      116.28     15.82 o 
   7   1  16      343.26      324.25     25.55 o 
   8   1  16      746.43      771.90     36.88 o 
   9   1  16      233.88      223.99     22.40 o 
  10   1  16       61.54       63.52     14.71 o 
  11   1  16      145.62      183.44     23.01 o 
 -11   2  16       22.86       17.08     14.05 o 
 -10   2  16       41.20       40.18     12.91 o 
  -9   2  16      224.88      185.58     21.32 o 
  -8   2  16      713.75      766.25     31.38 o 
  -7   2  16      314.51      371.95     19.59 o 
  -6   2  16      424.83      410.66     20.19 o 
  -5   2  16      333.20      333.49     18.11 o 
  -4   2  16     1069.02     1054.42     31.57 o 
  -3   2  16        1.06        3.77      4.85 o 
  -2   2  16      756.79      698.15     20.48 o 
  -1   2  16      980.68      948.71     32.71 o 
   0   2  16     1254.91     1172.59     28.95 o 
   1   2  16      928.67      938.01     27.49 o 
   2   2  16      753.82      642.61     21.71 o 
   3   2  16        8.03        5.53      5.18 o 
   4   2  16     1115.97     1142.94     35.63 o 
   5   2  16      371.76      383.08     25.88 o 
   6   2  16      401.87      374.17     26.62 o 
   7   2  16      327.73      291.80     24.27 o 
   8   2  16      710.06      779.42     37.18 o 
   9   2  16      245.11      273.22     24.71 o 
  10   2  16       31.59       19.99     11.42 o 
  11   2  16       39.85       57.93     14.94 o 
 -10   3  16       15.68       45.11     13.30 o 
  -9   3  16       74.54       70.16     12.16 o 
  -8   3  16      497.94      523.34     24.45 o 
  -7   3  16      402.75      425.25     21.37 o 
  -6   3  16        9.76       14.02      6.89 o 
  -5   3  16      322.37      333.61     18.26 o 
  -4   3  16     1717.55     1648.73     43.04 o 
  -3   3  16      264.57      265.29     13.61 o 
  -2   3  16      130.47      118.46     10.47 o 
  -1   3  16      693.70      662.51     19.98 o 
   0   3  16     3058.47     3028.04     60.97 o 
   1   3  16      668.61      620.49     25.82 o 
   2   3  16      138.59      128.87     10.60 o 
   3   3  16      225.03      206.48     19.05 o 
   4   3  16     1710.05     1653.97     56.77 o 
   5   3  16      326.11      356.34     25.27 o 
   6   3  16        6.75        6.63      8.16 o 
   7   3  16      371.30      384.28     28.86 o 
   8   3  16      515.71      527.26     33.00 o 
   9   3  16       73.44      102.43     15.81 o 
  10   3  16       21.89       40.89     14.89 o 
 -10   4  16      101.89      115.39     14.73 o 
  -9   4  16      131.75      147.96     16.01 o 
  -8   4  16     1322.04     1378.85     39.87 o 
  -7   4  16      238.38      235.52     16.67 o 
  -6   4  16      296.17      282.63     17.67 o 
  -5   4  16      373.88      347.96     18.89 o 
  -4   4  16      482.66      472.95     18.45 o 
  -3   4  16      190.24      187.25     13.52 o 
  -2   4  16      765.47      745.97     24.18 o 
  -1   4  16      621.47      619.36     20.97 o 
   0   4  16     1179.95     1161.55     32.06 o 
   1   4  16      656.30      608.83     20.96 o 
   2   4  16      760.80      736.18     33.72 o 
   3   4  16      228.82      204.24     19.02 o 
   4   4  16      491.92      449.70     27.77 o 
   5   4  16      369.54      369.59     25.77 o 
   6   4  16      275.26      296.88     24.07 o 
   7   4  16      265.48      262.50     22.96 o 
   8   4  16     1230.97     1196.78     68.32 o 
   9   4  16      138.94      143.23     19.68 o 
  10   4  16       94.65      116.97     18.05 o 
 -10   5  16       55.56       48.09     11.87 o 
  -9   5  16      115.65      116.36     13.35 o 
  -8   5  16      277.83      295.50     19.15 o 
  -7   5  16      916.34      901.00     30.83 o 
  -6   5  16       68.39       73.90     10.55 o 
  -5   5  16      493.26      498.26     19.65 o 
  -4   5  16      632.42      648.90     23.71 o 
  -3   5  16      553.08      542.45     19.46 o 
  -2   5  16      347.00      339.22     19.21 o 
  -1   5  16      823.95      783.13     22.76 o 
   0   5  16      259.46      260.81     14.78 o 
   1   5  16      840.85      802.44     34.66 o 
   2   5  16      345.48      352.85     24.82 o 
   3   5  16      562.38      545.56     30.68 o 
   4   5  16      663.97      607.45     32.95 o 
   5   5  16      480.58      446.38     28.95 o 
   6   5  16       69.67       86.76     14.13 o 
   7   5  16      939.61      977.06     41.80 o 
   8   5  16      280.63      316.11     25.90 o 
   9   5  16      103.51      129.81     18.33 o 
  10   5  16       52.29       50.19     13.47 o 
  -9   6  16       70.15       82.03     11.52 o 
  -8   6  16      818.17      824.51     30.21 o 
  -7   6  16      161.39      187.02     15.11 o 
  -6   6  16      327.57      333.15     19.54 o 
  -5   6  16      284.62      288.06     15.98 o 
  -4   6  16      323.16      328.91     16.45 o 
  -3   6  16      354.82      326.60     15.96 o 
  -2   6  16       16.40        6.79      5.62 o 
  -1   6  16      155.84      153.00     15.31 o 
   0   6  16     1022.70      947.56     39.63 o 
   1   6  16      200.20      189.70     27.59 o 
   2   6  16       13.93       13.46      8.41 o 
   3   6  16      323.55      302.03     23.80 o 
   4   6  16      297.14      302.12     23.93 o 
   5   6  16      306.56      311.50     26.86 o 
   6   6  16      309.41      331.22     25.74 o 
   7   6  16      168.75      137.01     17.92 o 
   8   6  16      763.22      781.20     39.03 o 
   9   6  16       61.02       81.92     15.19 o 
  -9   7  16      180.32      187.01     16.40 o 
  -8   7  16       36.32       32.34      9.06 o 
  -7   7  16      328.08      366.93     21.41 o 
  -6   7  16       68.11       57.83      8.74 o 
  -5   7  16        4.58       10.12      6.46 o 
  -4   7  16       28.88       20.88      6.83 o 
  -3   7  16      523.18      521.46     20.10 o 
  -2   7  16       29.84       40.29      9.33 o 
  -1   7  16      535.55      506.72     24.23 o 
   0   7  16      122.15      125.17     16.24 o 
   1   7  16      514.92      498.24     30.57 o 
   2   7  16       38.56       33.95     12.20 o 
   3   7  16      520.69      538.54     31.59 o 
   4   7  16       33.34       42.73     11.18 o 
   5   7  16        9.77       17.58      9.76 o 
   6   7  16       64.22       38.48     11.82 o 
   7   7  16      382.81      441.30     30.42 o 
   8   7  16       34.36       22.72     11.02 o 
   9   7  16      199.85      218.80     22.49 o 
  -8   8  16      655.41      661.92     29.42 o 
  -7   8  16       60.47       82.60     11.34 o 
  -6   8  16      130.26      140.48     14.56 o 
  -5   8  16      564.79      531.36     21.56 o 
  -4   8  16      340.42      313.79     16.86 o 
  -3   8  16      129.33      147.22     14.77 o 
  -2   8  16       86.42      106.52     12.64 o 
  -1   8  16       83.20       79.23     14.37 o 
   0   8  16      840.51      859.54     38.66 o 
   1   8  16       89.80       91.48     17.80 o 
   2   8  16       94.98      109.56     16.74 o 
   3   8  16      145.50      153.22     18.46 o 
   4   8  16      349.88      342.40     26.37 o 
   5   8  16      544.01      557.05     33.65 o 
   6   8  16      125.86      147.73     18.49 o 
   7   8  16       54.62       62.38     26.01 o 
   8   8  16      638.66      704.43     39.22 o 
  -7   9  16      493.97      474.33     27.60 o 
  -6   9  16       92.04       97.62     11.85 o 
  -5   9  16      195.85      203.27     22.26 o 
  -4   9  16      260.24      258.65     19.71 o 
  -3   9  16      259.69      260.13     19.76 o 
  -2   9  16        7.00        8.22      9.36 o 
  -1   9  16      484.47      480.93     31.62 o 
   0   9  16      696.73      644.49     36.32 o 
   1   9  16      493.62      492.47     37.74 o 
   2   9  16        9.98       13.65     10.42 o 
   3   9  16      240.53      260.60     23.76 o 
   4   9  16      246.53      275.56     24.55 o 
   5   9  16      184.60      206.84     21.36 o 
   6   9  16       94.75      100.34     15.86 o 
   7   9  16      454.06      515.77     33.76 o 
  -6  10  16      122.10      129.25     15.73 o 
  -5  10  16      247.86      244.40     19.68 o 
  -4  10  16      630.22      641.31     37.96 o 
  -3  10  16      484.42      467.34     32.64 o 
  -2  10  16       19.61       17.22     10.90 o 
  -1  10  16      266.06      262.62     24.34 o 
   0  10  16     1170.39     1157.28     48.36 o 
   1  10  16      255.55      277.35     25.36 o 
   2  10  16       21.88       37.60     11.90 o 
   3  10  16      467.30      525.25     33.92 o 
   4  10  16      649.95      722.30     37.77 o 
   5  10  16      232.08      216.25     18.86 o 
   6  10  16      118.81      139.63     15.81 o 
  -5  11  16       49.67       46.44     13.78 o 
  -4  11  16      312.71      318.68     27.34 o 
  -3  11  16       58.00       76.66     15.37 o 
  -2  11  16       48.61       40.27     13.16 o 
  -1  11  16      129.13      149.58     19.40 o 
   0  11  16      285.81      276.58     25.70 o 
   1  11  16      114.48      114.44     17.67 o 
   2  11  16       37.42       37.20     13.02 o 
   3  11  16       36.40       48.22     13.66 o 
   4  11  16      294.80      309.54     27.26 o 
   5  11  16       42.40       54.06     14.28 o 
  -2  12  16       42.86       50.69     14.41 o 
  -1  12  16      158.14      180.58     22.18 o 
   0  12  16      314.34      294.34     27.63 o 
   1  12  16      180.65      217.85     23.72 o 
   2  12  16       48.21       44.44     13.80 o 
   1   0  17     2104.82     2086.36     45.19 o 
   2   0  17      666.63      610.94     21.72 o 
   3   0  17     1591.31     1484.94     39.25 o 
   4   0  17        5.86        2.42      6.22 o 
   5   0  17     1203.01     1233.48     35.35 o 
   6   0  17      256.88      263.94     19.07 o 
   7   0  17      564.07      578.03     34.15 o 
   8   0  17       49.20       53.69     13.12 o 
   9   0  17      339.46      302.51     26.87 o 
  10   0  17        0.88        9.37     11.69 o 
 -10   1  17      501.41      536.09     36.48 o 
  -9   1  17       32.44       26.76     12.89 o 
  -8   1  17       81.64      140.26     18.27 o 
  -7   1  17       82.20       98.28     12.76 o 
  -6   1  17      948.16      931.27     37.53 o 
  -5   1  17       27.86       23.43      7.51 o 
  -4   1  17       63.80       64.30      9.13 o 
  -3   1  17      197.58      211.08     14.48 o 
  -2   1  17     1018.13      941.64     28.15 o 
  -1   1  17       11.94       12.97      5.25 o 
   0   1  17      199.52      190.38     14.66 o 
   1   1  17        9.68        9.10      5.73 o 
   2   1  17      940.39      883.73     27.46 o 
   3   1  17      238.82      274.99     15.60 o 
   4   1  17       59.00       69.66      9.08 o 
   5   1  17       13.51        3.59      9.16 o 
   6   1  17     1003.68      976.97     40.81 o 
   7   1  17       98.17      126.86     17.17 o 
   8   1  17       81.59       97.29     16.38 o 
   9   1  17       25.68       37.83     12.32 o 
  10   1  17      489.36      490.11     34.74 o 
 -10   2  17       16.53       -6.17     14.27 o 
  -9   2  17      173.02      169.50     20.40 o 
  -8   2  17      175.29      196.98     17.72 o 
  -7   2  17      835.59      900.00     34.38 o 
  -6   2  17       88.67       79.53     10.44 o 
  -5   2  17      669.92      673.95     24.43 o 
  -4   2  17      101.19       83.53     10.09 o 
  -3   2  17      850.69      827.43     26.89 o 
  -2   2  17      212.28      228.33     12.96 o 
  -1   2  17     1363.61     1299.30     35.21 o 
   0   2  17       81.98       91.94      8.51 o 
   1   2  17     1409.43     1308.19     35.26 o 
   2   2  17      183.81      187.07     13.11 o 
   3   2  17      869.71      861.62     26.65 o 
   4   2  17       94.90       96.74     14.31 o 
   5   2  17      695.05      657.47     34.37 o 
   6   2  17       74.70       95.72     14.78 o 
   7   2  17      883.90      913.60     40.70 o 
   8   2  17      167.23      160.81     19.86 o 
   9   2  17      181.58      177.30     22.47 o 
  10   2  17       12.00       22.38     11.74 o 
 -10   3  17      152.51      172.02     21.79 o 
  -9   3  17       51.63      103.02     18.78 o 
  -8   3  17       81.00      108.84     14.17 o 
  -7   3  17       12.16       17.03      7.72 o 
  -6   3  17      558.74      582.60     24.18 o 
  -5   3  17      194.81      208.44     15.08 o 
  -4   3  17      114.46      131.08     11.99 o 
  -3   3  17      486.16      520.01     19.38 o 
  -2   3  17      847.60      804.87     29.11 o 
  -1   3  17       78.52       86.40      8.75 o 
   0   3  17      176.88      165.27     12.34 o 
   1   3  17       76.16       65.54      8.71 o 
   2   3  17      856.13      796.04     25.35 o 
   3   3  17      549.29      598.45     39.28 o 
   4   3  17      120.26      132.31     16.75 o 
   5   3  17      153.71      183.12     20.73 o 
   6   3  17      567.80      551.85     32.83 o 
   7   3  17       21.25       23.98     11.49 o 
   8   3  17       77.29      100.27     17.72 o 
   9   3  17       45.52       29.21     12.51 o 
  10   3  17      161.69      149.22     20.43 o 
  -9   4  17      194.68      181.52     19.47 o 
  -8   4  17      131.61      148.53     14.01 o 
  -7   4  17      553.51      604.42     26.29 o 
  -6   4  17      428.34      484.18     22.96 o 
  -5   4  17      810.69      786.55     26.87 o 
  -4   4  17      107.04      126.69     12.19 o 
  -3   4  17      567.56      574.02     22.26 o 
  -2   4  17      239.82      244.04     15.16 o 
  -1   4  17      911.53      883.78     24.97 o 
   0   4  17      284.82      298.41     16.21 o 
   1   4  17      884.24      908.43     27.45 o 
   2   4  17      239.38      227.44     20.16 o 
   3   4  17      583.88      552.51     31.14 o 
   4   4  17       96.40      101.37     14.48 o 
   5   4  17      762.39      674.96     35.11 o 
   6   4  17      407.63      440.87     30.32 o 
   7   4  17      568.70      560.12     34.13 o 
   8   4  17      119.33      122.35     24.13 o 
   9   4  17      193.22      216.68     33.86 o 
  -9   5  17       72.17       84.92     12.09 o 
  -8   5  17       10.90        1.17      7.67 o 
  -7   5  17      246.09      269.14     18.20 o 
  -6   5  17      646.78      623.22     26.23 o 
  -5   5  17       28.34       20.56      7.87 o 
  -4   5  17       25.50       33.25      7.34 o 
  -3   5  17       60.69       57.01      8.23 o 
  -2   5  17      670.28      635.21     20.81 o 
  -1   5  17       16.90       18.97      9.10 o 
   0   5  17      249.68      250.40     17.65 o 
   1   5  17       26.96       26.71     10.22 o 
   2   5  17      611.25      561.71     31.91 o 
   3   5  17       83.96       69.41     13.06 o 
   4   5  17       23.55       21.57      9.49 o 
   5   5  17       19.40       18.10      9.74 o 
   6   5  17      659.57      663.33     34.84 o 
   7   5  17      232.07      238.81     24.05 o 
   8   5  17       10.61        6.33     10.35 o 
   9   5  17       86.51       84.27     15.76 o 
  -9   6  17       84.75       94.74     12.55 o 
  -8   6  17      110.61      109.93     12.91 o 
  -7   6  17      272.88      290.04     19.08 o 
  -6   6  17      123.54      134.02     12.86 o 
  -5   6  17      101.35       93.01     11.48 o 
  -4   6  17      161.71      169.82     12.58 o 
  -3   6  17      355.78      368.54     19.13 o 
  -2   6  17      178.43      185.39     13.75 o 
  -1   6  17      184.97      190.66     15.92 o 
   0   6  17      204.20      209.53     20.02 o 
   1   6  17      171.32      166.23     18.60 o 
   2   6  17      153.46      158.32     17.92 o 
   3   6  17      406.18      412.97     27.78 o 
   4   6  17      151.26      131.37     17.06 o 
   5   6  17      111.55      127.47     16.65 o 
   6   6  17      140.70      117.72     16.65 o 
   7   6  17      255.50      268.22     24.94 o 
   8   6  17      121.78      127.34     17.81 o 
   9   6  17       54.80       62.65     18.91 o 
  -8   7  17       55.67       42.13     10.14 o 
  -7   7  17      208.80      212.74     16.73 o 
  -6   7  17      370.92      355.01     21.17 o 
  -5   7  17      235.43      253.38     15.59 o 
  -4   7  17        4.40        7.43      6.60 o 
  -3   7  17       87.67      101.63     11.23 o 
  -2   7  17      173.71      178.71     15.74 o 
  -1   7  17      156.89      180.12     19.78 o 
   0   7  17       41.47       44.98     11.81 o 
   1   7  17      170.75      167.76     18.85 o 
   2   7  17      178.92      185.21     19.81 o 
   3   7  17       91.37      102.84     14.74 o 
   4   7  17        3.98       10.65      9.09 o 
   5   7  17      238.18      248.18     25.20 o 
   6   7  17      431.88      446.50     30.63 o 
   7   7  17      200.05      231.54     41.70 o 
   8   7  17       44.62       44.30     13.15 o 
  -7   8  17      166.69      173.70     15.37 o 
  -6   8  17      110.32      133.27     13.28 o 
  -5   8  17      384.57      353.84     18.37 o 
  -4   8  17       89.23      115.13     12.13 o 
  -3   8  17      275.00      299.21     20.89 o 
  -2   8  17      141.64      151.23     17.93 o 
  -1   8  17      412.83      409.01     29.62 o 
   0   8  17       43.37       40.72     11.88 o 
   1   8  17      419.80      455.05     30.46 o 
   2   8  17      124.98      109.92     17.15 o 
   3   8  17      288.50      269.63     24.51 o 
   4   8  17       78.05       84.00     14.96 o 
   5   8  17      328.31      325.01     27.11 o 
   6   8  17       96.11      127.75     17.73 o 
   7   8  17      174.20      205.17     22.04 o 
  -6   9  17      451.01      457.99     21.83 o 
  -5   9  17      161.42      169.51     15.27 o 
  -4   9  17        7.03       11.90      8.74 o 
  -3   9  17        2.07       12.91     10.28 o 
  -2   9  17      475.51      548.90     33.57 o 
  -1   9  17      178.35      184.17     20.99 o 
   0   9  17       29.96       36.13     11.94 o 
   1   9  17      146.97      169.31     20.01 o 
   2   9  17      437.00      443.92     31.98 o 
   3   9  17        6.76        7.20      9.47 o 
   4   9  17        7.29       12.40      9.97 o 
   5   9  17      152.63      136.36     18.71 o 
   6   9  17      470.75      537.22     34.54 o 
  -5  10  17      578.28      555.82     29.58 o 
  -4  10  17       45.76       76.78     15.23 o 
  -3  10  17      316.45      323.17     29.37 o 
  -2  10  17      139.70      186.12     20.92 o 
  -1  10  17      444.73      432.88     32.30 o 
   0  10  17      106.33      140.87     18.65 o 
   1  10  17      426.96      440.04     31.73 o 
   2  10  17      110.23      122.18     18.33 o 
   3  10  17      326.79      357.85     28.80 o 
   4  10  17       47.71       53.50     14.15 o 
   5  10  17      524.70      492.74     34.16 o 
  -3  11  17       81.63       79.10     15.96 o 
  -2  11  17      368.77      390.86     31.07 o 
  -1  11  17       86.82       61.65     15.65 o 
   0  11  17      148.18      152.76     20.51 o 
   1  11  17       62.25       75.37     16.37 o 
   2  11  17      340.09      426.72     32.03 o 
   3  11  17       93.37       87.22     17.94 o 
   0   0  18      484.68      452.81     25.19 o 
   1   0  18     1980.68     1913.59     47.50 o 
   2   0  18       88.33       86.59      9.87 o 
   3   0  18      433.42      442.20     20.34 o 
   4   0  18       90.99       85.12     10.34 o 
   5   0  18      752.98      715.49     28.65 o 
   6   0  18       12.86        8.96      9.62 o 
   7   0  18      821.87      932.11     69.05 o 
   8   0  18       18.29       19.47     11.27 o 
   9   0  18      454.31      456.27     42.53 o 
  -9   1  18       22.87       17.71     12.29 o 
  -8   1  18      912.50      943.52     65.24 o 
  -7   1  18       24.16        9.18     10.32 o 
  -6   1  18       56.10       57.35     10.91 o 
  -5   1  18       15.75       20.52      7.61 o 
  -4   1  18     1387.65     1368.14     37.92 o 
  -3   1  18       20.78       30.23      7.64 o 
  -2   1  18       16.66       20.92      7.72 o 
  -1   1  18       63.83       51.35     11.00 o 
   0   1  18     2490.41     2431.14     63.78 o 
   1   1  18       64.11       65.63      8.97 o 
   2   1  18       15.85       21.04      6.72 o 
   3   1  18       20.48       12.30      6.74 o 
   4   1  18     1401.31     1306.40     41.85 o 
   5   1  18       16.09       23.95     10.20 o 
   6   1  18       57.71       66.27     13.23 o 
   7   1  18       24.15       32.64     11.82 o 
   8   1  18      919.76      993.05     50.32 o 
   9   1  18       24.08       10.95     14.86 o 
  -9   2  18      115.77      159.48     28.78 o 
  -8   2  18       13.46        7.68     10.90 o 
  -7   2  18     1357.93     1467.37     47.66 o 
  -6   2  18       76.55       72.59     10.54 o 
  -5   2  18      314.41      326.99     18.91 o 
  -4   2  18       20.48       22.26      7.56 o 
  -3   2  18      709.75      714.08     24.79 o 
  -2   2  18      235.63      232.32     14.97 o 
  -1   2  18     1047.57     1057.49     31.65 o 
   0   2  18       50.50       36.36      7.73 o 
   1   2  18     1042.96      979.78     29.98 o 
   2   2  18      243.68      237.46     14.80 o 
   3   2  18      690.04      643.51     31.83 o 
   4   2  18       20.41       30.74     10.99 o 
   5   2  18      324.21      352.99     26.17 o 
   6   2  18       74.81       84.75     16.41 o 
   7   2  18     1406.87     1452.02     56.01 o 
   8   2  18       13.95       -2.90      9.61 o 
   9   2  18      133.79      155.86     20.49 o 
  -9   3  18      118.24      128.82     20.40 o 
  -8   3  18     1000.58     1036.79     38.66 o 
  -7   3  18       91.02      105.74     13.66 o 
  -6   3  18       37.50       45.81      9.32 o 
  -5   3  18       42.43       53.23      9.12 o 
  -4   3  18      762.62      745.82     26.09 o 
  -3   3  18       84.17       82.61     10.20 o 
  -2   3  18       69.79       48.99      7.29 o 
  -1   3  18       33.07       48.14      8.12 o 
   0   3  18     1656.03     1555.61     40.89 o 
   1   3  18       33.51       42.23      7.91 o 
   2   3  18       66.40       72.40     12.76 o 
   3   3  18       80.01       98.70     18.15 o 
   4   3  18      677.82      662.25     33.99 o 
   5   3  18       40.67       56.50     13.00 o 
   6   3  18       31.11       25.71     12.42 o 
   7   3  18       89.76       77.98     14.61 o 
   8   3  18      974.73     1011.66     47.88 o 
   9   3  18      120.74      138.70     19.49 o 
  -9   4  18      141.51      132.36     16.33 o 
  -8   4  18        2.26       -2.85      8.18 o 
  -7   4  18      661.85      685.19     27.70 o 
  -6   4  18       23.94       37.91      8.81 o 
  -5   4  18      264.69      306.01     18.52 o 
  -4   4  18      183.95      190.19     14.31 o 
  -3   4  18      990.69      969.51     31.27 o 
  -2   4  18       33.43       35.44      7.09 o 
  -1   4  18      766.19      796.31     26.37 o 
   0   4  18       77.26       62.29      8.80 o 
   1   4  18      773.97      774.19     35.14 o 
   2   4  18       40.02       22.86      9.63 o 
   3   4  18      978.35      881.06     39.21 o 
   4   4  18      182.60      153.20     18.24 o 
   5   4  18      247.66      225.42     22.06 o 
   6   4  18       25.17       30.83     11.22 o 
   7   4  18      675.58      702.37     38.77 o 
   8   4  18        2.18       23.08     11.18 o 
   9   4  18      171.94      193.49     22.14 o 
  -8   5  18      762.59      769.06     30.20 o 
  -7   5  18       82.88       90.24     14.55 o 
  -6   5  18       28.02       33.29      8.74 o 
  -5   5  18      117.04      123.85     12.30 o 
  -4   5  18     1076.86     1031.78     32.24 o 
  -3   5  18       48.66       39.49      7.95 o 
  -2   5  18      113.04      126.43     11.95 o 
  -1   5  18      135.88      125.03     11.49 o 
   0   5  18     1544.73     1539.92     71.19 o 
   1   5  18      140.59      145.94     16.90 o 
   2   5  18      111.92      126.60     16.16 o 
   3   5  18       45.14       49.89     12.03 o 
   4   5  18     1113.50      984.07     42.58 o 
   5   5  18      127.44      108.71     15.75 o 
   6   5  18       35.08       34.67     11.76 o 
   7   5  18       81.62       69.05     14.14 o 
   8   5  18      747.28      793.45     41.25 o 
  -8   6  18        0.46        6.23      8.17 o 
  -7   6  18      202.64      237.30     17.60 o 
  -6   6  18       92.71       77.26     11.48 o 
  -5   6  18      484.26      489.18     23.65 o 
  -4   6  18       24.39       33.44      7.91 o 
  -3   6  18      427.23      449.81     21.38 o 
  -2   6  18       32.52       21.55      8.65 o 
  -1   6  18      611.26      587.03     45.49 o 
   0   6  18       19.51       19.67     10.56 o 
   1   6  18      562.04      527.89     33.33 o 
   2   6  18       39.02       23.61     10.84 o 
   3   6  18      458.56      405.88     28.84 o 
   4   6  18       25.08       21.44     10.38 o 
   5   6  18      461.32      492.96     32.35 o 
   6   6  18       99.33      106.71     16.18 o 
   7   6  18      240.98      267.92     25.07 o 
   8   6  18        0.27       17.40     11.64 o 
  -7   7  18       27.41       27.32      8.95 o 
  -6   7  18       28.66       35.46      9.98 o 
  -5   7  18       57.32       51.45      9.70 o 
  -4   7  18      593.43      586.03     22.53 o 
  -3   7  18       49.23       49.08     10.22 o 
  -2   7  18       36.12       35.72     11.89 o 
  -1   7  18       65.97       64.96     13.77 o 
   0   7  18     1787.88     1935.31     67.19 o 
   1   7  18       73.82       72.81     14.44 o 
   2   7  18       36.64       28.53     11.25 o 
   3   7  18       44.12       50.61     14.45 o 
   4   7  18      668.18      645.57     36.74 o 
   5   7  18       62.65       66.34     13.65 o 
   6   7  18       33.38       30.39     11.81 o 
   7   7  18       31.85       23.33     12.41 o 
  -6   8  18       11.91       13.79      7.93 o 
  -5   8  18      427.25      433.73     22.71 o 
  -4   8  18        8.35       26.34      9.50 o 
  -3   8  18      166.55      210.14     21.67 o 
  -2   8  18        6.65        8.79      9.80 o 
  -1   8  18      203.08      179.06     20.42 o 
   0   8  18       28.17       34.08     11.77 o 
   1   8  18      184.73      203.06     21.46 o 
   2   8  18        2.77       14.96     10.26 o 
   3   8  18      177.41      183.80     20.62 o 
   4   8  18        9.03        0.61      9.95 o 
   5   8  18      422.13      414.51     31.01 o 
   6   8  18       12.64       22.67     13.38 o 
  -5   9  18       93.34       87.36     13.52 o 
  -4   9  18      740.84      765.58     41.02 o 
  -3   9  18        7.47       24.59     11.72 o 
  -2   9  18       80.26       98.05     17.04 o 
  -1   9  18      166.58      194.92     34.12 o 
   0   9  18     1246.28     1269.99     52.07 o 
   1   9  18      167.57      182.14     20.61 o 
   2   9  18       76.90       84.76     18.39 o 
   3   9  18        5.80       13.07     10.98 o 
   4   9  18      761.38      826.23     42.30 o 
   5   9  18       89.76      107.41     17.86 o 
  -3  10  18      484.01      529.68     34.94 o 
  -2  10  18       25.19       62.05     14.62 o 
  -1  10  18      500.40      528.25     41.22 o 
   0  10  18        5.01        2.85     10.91 o 
   1  10  18      478.88      536.74     35.92 o 
   2  10  18       19.98       19.26     12.34 o 
   3  10  18      465.56      482.45     34.28 o 
   1   0  19      864.53      875.21     27.79 o 
   2   0  19        2.28        1.72      6.27 o 
   3   0  19      611.92      594.06     23.30 o 
   4   0  19      134.58      143.09     14.48 o 
   5   0  19      913.79      939.92     40.61 o 
   6   0  19       36.70       42.50     12.57 o 
   7   0  19      127.88      110.77     17.27 o 
   8   0  19      135.52      162.74     20.90 o 
   9   0  19      158.08      196.05     23.03 o 
  -9   1  19       32.24       47.22     14.21 o 
  -8   1  19        4.72       -0.62     10.60 o 
  -7   1  19      199.73      241.21     23.80 o 
  -6   1  19      942.02      918.81     44.33 o 
  -5   1  19      156.82      154.84     15.48 o 
  -4   1  19       17.27       19.67      7.37 o 
  -3   1  19      162.04      187.22     14.05 o 
  -2   1  19      963.31      971.04     29.93 o 
  -1   1  19      137.70      141.58     12.62 o 
   0   1  19       85.22      102.91     11.95 o 
   1   1  19      156.71      154.82     12.61 o 
   2   1  19      900.68      909.04     29.08 o 
   3   1  19      141.36      157.54     12.77 o 
   4   1  19       15.89       23.22     10.43 o 
   5   1  19      161.24      152.53     18.76 o 
   6   1  19      935.80      942.92     53.65 o 
   7   1  19      202.10      208.18     22.26 o 
   8   1  19        5.47       14.84     11.00 o 
   9   1  19       30.74       53.25     14.87 o 
  -8   2  19      194.33      194.76     28.22 o 
  -7   2  19      275.75      286.74     21.39 o 
  -6   2  19       63.58       88.54     12.92 o 
  -5   2  19      368.90      413.16     21.44 o 
  -4   2  19       41.51       65.46      9.53 o 
  -3   2  19      160.38      180.69     14.02 o 
  -2   2  19       50.24       56.22      9.07 o 
  -1   2  19      527.64      536.54     21.71 o 
   0   2  19        3.02        2.80      6.04 o 
   1   2  19      485.69      534.71     22.15 o 
   2   2  19       80.84       67.97      9.23 o 
   3   2  19      156.06      148.89     17.59 o 
   4   2  19       45.66       45.03     11.88 o 
   5   2  19      359.78      369.28     27.96 o 
   6   2  19       83.91       90.95     17.45 o 
   7   2  19      271.85      291.00     25.92 o 
   8   2  19      201.90      235.18     24.32 o 
  -8   3  19       20.44       46.93     10.97 o 
  -7   3  19       28.77       28.21     10.21 o 
  -6   3  19      834.72      882.38     30.47 o 
  -5   3  19       66.67       60.32     10.21 o 
  -4   3  19       49.53       66.53      9.94 o 
  -3   3  19       30.24       34.86      7.99 o 
  -2   3  19      999.59      946.85     33.56 o 
  -1   3  19      150.08      161.85     13.06 o 
   0   3  19      138.44      139.19     12.01 o 
   1   3  19      156.72      167.96     13.18 o 
   2   3  19      924.25      938.68     39.66 o 
   3   3  19       23.84       33.23     10.34 o 
   4   3  19       46.60       46.38     11.97 o 
   5   3  19       73.47       68.87     13.97 o 
   6   3  19      863.33      885.02     41.16 o 
   7   3  19       24.10       19.97     10.76 o 
   8   3  19       14.40       17.86     12.34 o 
  -8   4  19       88.30      130.86     15.79 o 
  -7   4  19      149.75      160.35     14.79 o 
  -6   4  19       46.59       40.36      9.75 o 
  -5   4  19      496.80      514.85     24.17 o 
  -4   4  19       23.58       46.17      9.09 o 
  -3   4  19      197.06      231.19     16.01 o 
  -2   4  19       52.47       46.14      8.68 o 
  -1   4  19      307.36      329.62     18.32 o 
   0   4  19        1.43        4.73      7.20 o 
   1   4  19      301.82      289.17     23.73 o 
   2   4  19       51.55       50.17     12.31 o 
   3   4  19      209.06      241.16     21.99 o 
   4   4  19       24.50        8.56      9.79 o 
   5   4  19      505.92      508.45     32.66 o 
   6   4  19       51.20       80.63     14.26 o 
   7   4  19      175.76      169.75     22.64 o 
   8   4  19       95.24       90.48     19.73 o 
  -7   5  19        1.16        4.92      8.01 o 
  -6   5  19      661.79      638.16     27.93 o 
  -5   5  19      164.78      171.11     14.53 o 
  -4   5  19      337.46      326.68     19.35 o 
  -3   5  19       43.79       42.28      9.56 o 
  -2   5  19      886.86      902.48     29.05 o 
  -1   5  19      157.40      162.85     15.55 o 
   0   5  19      220.78      274.19     23.31 o 
   1   5  19      177.31      170.95     19.08 o 
   2   5  19      846.04      800.60     38.27 o 
   3   5  19       29.91       29.25     11.28 o 
   4   5  19      350.70      344.38     27.03 o 
   5   5  19      172.41      140.59     19.70 o 
   6   5  19      671.21      673.54     37.10 o 
   7   5  19        0.72       -6.35      9.43 o 
  -7   6  19      163.42      150.43     14.65 o 
  -6   6  19       48.60       85.57     11.63 o 
  -5   6  19      405.59      420.01     22.81 o 
  -4   6  19       28.05       38.27      8.55 o 
  -3   6  19      150.07      165.69     14.16 o 
  -2   6  19       33.08       34.16      9.60 o 
  -1   6  19      315.94      334.15     26.33 o 
   0   6  19       27.63       21.81     10.55 o 
   1   6  19      336.77      397.67     28.27 o 
   2   6  19       35.12       23.90     10.85 o 
   3   6  19      186.58      192.33     20.85 o 
   4   6  19       35.02       35.94     11.43 o 
   5   6  19      501.10      497.37     33.03 o 
   6   6  19       50.18       58.61     13.72 o 
   7   6  19      155.79      160.53     20.47 o 
  -6   7  19      514.12      520.88     26.22 o 
  -5   7  19       20.60       36.93      9.16 o 
  -4   7  19      110.23      119.07     17.92 o 
  -3   7  19        1.28        0.47      7.99 o 
  -2   7  19      394.92      405.33     29.24 o 
  -1   7  19       36.70       50.54     12.35 o 
   0   7  19      280.06      265.39     23.85 o 
   1   7  19       55.53       70.61     14.59 o 
   2   7  19      350.54      373.30     29.40 o 
   3   7  19        0.12        4.59      9.92 o 
   4   7  19      117.34      120.84     21.81 o 
   5   7  19       31.63       15.90     11.97 o 
   6   7  19      532.16      641.37     38.17 o 
  -5   8  19      327.32      329.07     35.98 o 
  -4   8  19        8.30       -1.82      8.74 o 
  -3   8  19      121.38      130.04     18.18 o 
  -2   8  19       28.25       26.86     11.95 o 
  -1   8  19      113.27      119.19     17.64 o 
   0   8  19        4.42       11.28     10.58 o 
   1   8  19       89.75      100.60     16.65 o 
   2   8  19       19.62        8.92     10.29 o 
   3   8  19      169.89      172.41     20.11 o 
   4   8  19       10.70        0.55     11.77 o 
   5   8  19      331.82      331.23     27.95 o 
  -3   9  19      176.40      195.09     23.69 o 
  -2   9  19      152.02      169.45     22.51 o 
  -1   9  19       40.30       43.41     13.78 o 
   0   9  19       66.80       87.03     16.24 o 
   1   9  19       57.58       40.83     13.38 o 
   2   9  19      157.43      204.00     32.08 o 
   3   9  19      164.13      149.82     20.69 o 
   0  10  19      300.28      309.27     29.28 o 
   0   0  20      976.84      944.85     47.65 o 
   1   0  20      109.36      117.62     15.82 o 
   2   0  20       24.87       23.10      7.39 o 
   3   0  20      117.45      124.63     12.24 o 
   4   0  20     1310.71     1220.40     41.15 o 
   5   0  20      110.65      101.87     16.02 o 
   6   0  20        0.07       13.65     10.42 o 
   7   0  20      109.52      114.41     17.87 o 
   8   0  20      717.98      777.10     43.54 o 
  -8   1  20      170.27      191.71     22.10 o 
  -7   1  20      264.42      301.94     26.92 o 
  -6   1  20      115.14      141.91     18.38 o 
  -5   1  20      122.71      129.58     14.88 o 
  -4   1  20      391.60      423.12     21.35 o 
  -3   1  20      143.28      163.51     13.61 o 
  -2   1  20       35.22       49.22      9.14 o 
  -1   1  20       52.29       52.02     10.24 o 
   0   1  20      659.91      626.93     26.72 o 
   1   1  20       67.14       74.73      9.70 o 
   2   1  20       33.50       51.61      8.66 o 
   3   1  20      141.14      149.76     18.08 o 
   4   1  20      363.19      369.99     33.36 o 
   5   1  20      151.13      173.68     19.79 o 
   6   1  20      111.36       95.25     16.11 o 
   7   1  20      249.02      265.54     25.93 o 
   8   1  20      155.73      146.08     20.09 o 
  -7   2  20      341.13      403.85     30.94 o 
  -6   2  20       61.61       67.40     12.19 o 
  -5   2  20      235.99      236.35     19.55 o 
  -4   2  20      554.44      609.21     25.70 o 
  -3   2  20      219.60      224.67     15.74 o 
  -2   2  20       40.94       40.51      9.07 o 
  -1   2  20      262.34      265.67     18.98 o 
   0   2  20      685.02      688.33     24.87 o 
   1   2  20      265.64      264.98     16.50 o 
   2   2  20       43.72       28.62     11.60 o 
   3   2  20      198.01      194.78     20.16 o 
   4   2  20      569.99      570.95     33.89 o 
   5   2  20      239.31      245.44     22.74 o 
   6   2  20       59.01       67.79     14.20 o 
   7   2  20      356.20      378.10     30.59 o 
  -7   3  20      535.98      572.91     30.39 o 
  -6   3  20      100.83      127.84     15.70 o 
  -5   3  20      135.06      163.79     14.42 o 
  -4   3  20      266.97      281.58     18.21 o 
  -3   3  20      109.35      123.39     12.54 o 
  -2   3  20      135.35      134.05     14.00 o 
  -1   3  20       95.75       89.24     12.14 o 
   0   3  20     1074.42     1017.18     31.42 o 
   1   3  20      114.62      114.03     15.39 o 
   2   3  20      134.00      118.21     16.26 o 
   3   3  20      100.93       99.19     15.59 o 
   4   3  20      255.92      282.98     24.45 o 
   5   3  20      152.29      180.36     20.40 o 
   6   3  20       91.78       98.64     16.35 o 
   7   3  20      495.59      474.19     34.27 o 
  -7   4  20      189.26      213.68     19.62 o 
  -6   4  20       86.10      105.59     13.80 o 
  -5   4  20      165.81      197.43     16.11 o 
  -4   4  20      342.41      366.05     20.68 o 
  -3   4  20      309.94      317.08     21.64 o 
  -2   4  20       44.92       60.99     10.48 o 
  -1   4  20      409.32      432.01     21.77 o 
   0   4  20     1255.54     1300.52     67.91 o 
   1   4  20      371.40      398.85     28.08 o 
   2   4  20       47.17       37.58     11.36 o 
   3   4  20      358.84      421.24     29.06 o 
   4   4  20      348.01      367.57     28.51 o 
   5   4  20      149.30      154.64     18.80 o 
   6   4  20       87.75      115.07     17.27 o 
   7   4  20      212.40      228.31     27.41 o 
  -6   5  20       67.62       95.75     12.60 o 
  -5   5  20      114.48      125.84     12.96 o 
  -4   5  20      280.30      268.86     20.72 o 
  -3   5  20      236.17      229.15     18.45 o 
  -2   5  20       26.65       23.56      9.06 o 
  -1   5  20      196.24      220.46     21.63 o 
   0   5  20      884.96      918.14     40.90 o 
   1   5  20      180.47      184.91     19.84 o 
   2   5  20       31.68       44.69     12.28 o 
   3   5  20      236.55      233.72     22.86 o 
   4   5  20      338.50      367.92     28.46 o 
   5   5  20      108.15      130.03     18.24 o 
   6   5  20       61.87       63.29     15.86 o 
  -6   6  20       46.66       68.91     11.39 o 
  -5   6  20      226.44      215.27     16.50 o 
  -4   6  20      144.79      171.26     16.58 o 
  -3   6  20      332.26      366.20     27.13 o 
  -2   6  20       40.13       45.27     13.26 o 
  -1   6  20      528.94      487.41     31.82 o 
   0   6  20      381.38      406.99     29.32 o 
   1   6  20      482.60      458.66     45.85 o 
   2   6  20       36.71       52.85     13.05 o 
   3   6  20      347.34      294.56     26.40 o 
   4   6  20      159.92      164.38     20.11 o 
   5   6  20      200.12      202.01     22.29 o 
   6   6  20       54.53       74.96     15.58 o 
  -5   7  20      208.77      203.47     21.67 o 
  -4   7  20      125.73      156.11     19.06 o 
  -3   7  20      136.64      159.73     24.46 o 
  -2   7  20       28.37       19.31     12.13 o 
  -1   7  20      311.53      365.11     28.78 o 
   0   7  20      529.52      543.31     34.89 o 
   1   7  20      253.05      331.81     27.67 o 
   2   7  20       34.85       29.93     15.04 o 
   3   7  20      164.01      169.56     20.40 o 
   4   7  20      163.63      169.70     22.49 o 
   5   7  20      174.45      186.00     22.32 o 
  -3   8  20       54.68       82.54     16.03 o 
  -2   8  20       25.98       27.74     16.15 o 
  -1   8  20      137.64      119.11     18.41 o 
   0   8  20      255.76      269.40     25.34 o 
   1   8  20      135.01      126.54     18.22 o 
   2   8  20       21.29       30.40     13.13 o 
   3   8  20       40.41       55.90     14.56 o 
   1   0  21       11.40       25.35      8.16 o 
   2   0  21      113.57      136.71     12.91 o 
   3   0  21      176.89      200.27     17.17 o 
   4   0  21        8.26       28.26     10.45 o 
   5   0  21      138.94      180.90     20.63 o 
   6   0  21      374.50      404.10     31.19 o 
  -6   1  21       86.98      125.86     18.40 o 
  -5   1  21      631.06      616.47     35.93 o 
  -4   1  21      131.26      142.07     14.95 o 
  -3   1  21      185.10      201.41     15.26 o 
  -2   1  21       19.68       17.43      8.08 o 
  -1   1  21      415.48      405.64     23.78 o 
   0   1  21        7.50       11.66      7.45 o 
   1   1  21      417.62      476.25     27.30 o 
   2   1  21       11.32       10.00      7.68 o 
   3   1  21      187.89      226.05     21.57 o 
   4   1  21      128.33      147.76     18.68 o 
   5   1  21      593.55      562.14     35.17 o 
   6   1  21       91.75       99.34     16.49 o 
  -6   2  21      542.83      556.80     35.54 o 
  -5   2  21       63.12       71.49     12.48 o 
  -4   2  21      108.48      120.57     12.57 o 
  -3   2  21        1.44       -2.52      6.96 o 
  -2   2  21      161.98      191.83     21.89 o 
  -1   2  21       10.58        4.11      7.14 o 
   0   2  21       55.18       58.46     10.40 o 
   1   2  21       11.40       22.54      7.26 o 
   2   2  21      193.44      213.67     20.90 o 
   3   2  21        3.49        1.37      9.01 o 
   4   2  21      100.20       86.87     15.64 o 
   5   2  21       54.90       61.08     14.37 o 
   6   2  21      490.09      509.66     34.70 o 
  -6   3  21       63.78       87.55     13.92 o 
  -5   3  21      655.56      682.58     28.07 o 
  -4   3  21      133.62      153.98     14.21 o 
  -3   3  21       92.84       89.22     12.44 o 
  -2   3  21       85.62      107.17     13.03 o 
  -1   3  21      715.96      687.91     28.88 o 
   0   3  21      103.26      108.38     12.99 o 
   1   3  21      667.08      674.86     35.57 o 
   2   3  21       89.94      125.95     18.66 o 
   3   3  21      149.86      138.30     18.05 o 
   4   3  21      132.73      148.94     18.42 o 
   5   3  21      602.19      614.12     40.93 o 
   6   3  21       77.34       95.80     16.87 o 
  -5   4  21       11.71       10.47      8.60 o 
  -4   4  21       23.86       38.65      9.82 o 
  -3   4  21       13.60       11.58     16.09 o 
  -2   4  21      364.59      405.21     23.85 o 
  -1   4  21       25.65       39.92     10.79 o 
   0   4  21       11.31       31.53     11.31 o 
   1   4  21       24.81       18.04     10.44 o 
   2   4  21      346.43      343.45     27.23 o 
   3   4  21       16.82       25.02     11.23 o 
   4   4  21       19.90       29.40     11.18 o 
   5   4  21       13.16       11.82     11.53 o 
  -5   5  21      357.83      387.43     25.05 o 
  -4   5  21      180.40      194.08     17.77 o 
  -3   5  21       61.68       56.82     12.96 o 
  -2   5  21       36.95       65.05     13.60 o 
  -1   5  21      214.79      265.33     23.25 o 
   0   5  21      201.99      239.52     22.95 o 
   1   5  21      216.00      212.29     21.98 o 
   2   5  21       39.76       39.17     12.79 o 
   3   5  21       60.15       67.11     14.40 o 
   4   5  21      178.30      232.27     23.48 o 
   5   5  21      353.81      336.60     28.75 o 
  -4   6  21       61.85       62.82     13.90 o 
  -3   6  21        4.12        9.39     10.52 o 
  -2   6  21      672.46      665.49     47.50 o 
  -1   6  21        5.29       13.05     13.29 o 
   0   6  21      120.48      166.85     20.61 o 
   1   6  21        9.54       14.40     12.40 o 
   2   6  21      636.30      622.75     37.71 o 
   3   6  21        2.87       24.28     11.81 o 
   4   6  21       64.72       57.87     14.99 o 
  -2   7  21      109.94      112.64     17.65 o 
  -1   7  21       76.93       90.35     15.96 o 
   0   7  21      217.57      262.12     25.11 o 
   1   7  21       71.37       92.38     16.48 o 
   2   7  21      106.60      122.04     17.59 o 
   0   0  22      714.17      716.35     41.58 o 
   1   0  22       30.88       19.23      8.60 o 
   2   0  22       85.56       91.59     12.52 o 
   3   0  22        3.47       -2.95      9.46 o 
   4   0  22      513.22      525.43     35.21 o 
   5   0  22       65.79       78.09     15.66 o 
  -5   1  22      255.62      304.46     29.04 o 
  -4   1  22        0.79       -5.97      9.43 o 
  -3   1  22      274.33      278.97     20.37 o 
  -2   1  22       12.05        7.47     13.19 o 
  -1   1  22      592.59      591.43     35.88 o 
   0   1  22      262.87      308.03     21.13 o 
   1   1  22      618.51      605.17     29.06 o 
   2   1  22       11.66       16.38     11.03 o 
   3   1  22      244.69      265.87     33.97 o 
   4   1  22        1.94       -9.15      9.15 o 
   5   1  22      262.53      262.42     25.13 o 
  -5   2  22       53.70       67.38     12.60 o 
  -4   2  22      417.79      473.80     27.21 o 
  -3   2  22       48.81       57.42     10.63 o 
  -2   2  22       22.14       15.91      8.56 o 
  -1   2  22       29.55       40.04      9.40 o 
   0   2  22     1615.79     1633.51     50.46 o 
   1   2  22       35.55       37.58     13.97 o 
   2   2  22       20.44       26.61     14.72 o 
   3   2  22       42.18       45.37     12.96 o 
   4   2  22      428.94      500.23     33.46 o 
   5   2  22       48.43       49.93     15.24 o 
  -4   3  22       62.59       48.97     12.63 o 
  -3   3  22      266.75      320.26     22.05 o 
  -2   3  22        1.21        1.12      8.22 o 
  -1   3  22      364.46      364.43     27.39 o 
   0   3  22       27.80       34.27     14.42 o 
   1   3  22      379.48      426.43     29.45 o 
   2   3  22        0.92        9.13      9.69 o 
   3   3  22      243.28      262.12     24.26 o 
   4   3  22       66.50       76.15     19.57 o 
  -4   4  22      457.91      482.14     27.72 o 
  -3   4  22       26.34       24.88      9.72 o 
  -2   4  22       34.67       36.53     12.66 o 
  -1   4  22        3.84        8.42     28.51 o 
   0   4  22     1106.12     1172.17     59.78 o 
   1   4  22        3.69       -4.45     16.47 o 
   2   4  22       37.13       64.14     13.67 o 
   3   4  22       22.48       19.31     11.22 o 
   4   4  22      458.18      442.91     32.55 o 
  -3   5  22      241.64      250.23     23.92 o 
  -2   5  22       29.11       26.57     13.87 o 
  -1   5  22      287.59      292.41     32.19 o 
   0   5  22      151.54      188.86     20.57 o 
   1   5  22      249.14      243.60     23.88 o 
   2   5  22       34.59       30.84     12.71 o 
   3   5  22      232.16      272.15     25.71 o 
   0   6  22      569.70      566.33     36.37 o 
   1   0  23       58.39       72.72     11.86 o 
   2   0  23      419.64      423.13     37.21 o 
   3   0  23       69.14       96.15     19.51 o 
  -3   1  23      232.54      252.94     23.42 o 
  -2   1  23      224.77      209.63     18.20 o 
  -1   1  23      103.24      135.80     14.94 o 
   0   1  23       23.89       12.12      8.82 o 
   1   1  23      105.27      132.34     21.99 o 
   2   1  23      227.83      238.78     27.55 o 
   3   1  23      229.72      208.92     22.14 o 
  -2   2  23      478.59      515.17     29.48 o 
  -1   2  23      196.52      218.56     18.37 o 
   0   2  23       11.35       39.06     13.58 o 
   1   2  23      163.51      145.66     22.64 o 
   2   2  23      504.62      527.11     41.99 o 
  -1   3  23      239.56      247.91     29.27 o 
   0   3  23        3.51       -6.23     21.23 o 
   1   3  23      255.26      272.91     30.28 o 
                                                 
